# Supplementary material for: Mapping QTLs for PHS resistance and development of a deep learning model to measure PHS rate in japonica rice
Source: Plant Genome. 2025 Aug 30;18(3):e70109. doi: 10.1002/tpg2.70109 (PMC12397900; doi:10.1002/tpg2.70109)
Supplement: Supplementary file 2 — Supplementary Material [file TPG2-18-e70109-s002.xlsx]

## Sheet: sheet1
Table S2. Pre-harvest sprouting (PHS) rate data measured in greenhoue experiment
No.	Variety or line	Plant no.	manual measurement		measurement using deep learning model
			PHS rate (%)	Mean PHS rate (%)	PHS rate (%)	Mean PHS rate (%)
1	Junam	1	34.8485	54.0522	35.2941	50.1761
2	Junam	2	70.7865		60.4396
3	Junam	3	56.5217		54.7945
4	Nampyeong	1	20.2532	26.9205	20	28.5537
5	Nampyeong	2	18.75		18.2927
6	Nampyeong	3	41.7582		47.3684
7	RIL 1	1	54.4304	57.8196	47.561	53.9541
8	RIL 1	2	65.0602		61.1765
9	RIL 1	3	53.9683		53.125
10	RIL 2	1	12.2449	15.66	13.1313	15.2764
11	RIL 2	2	10.3448		10.3448
12	RIL 2	3	24.3902		22.3529
13	RIL 3	1	34.9515	39.1271	29.8077	37.7892
14	RIL 3	2	33.945		37.1681
15	RIL 3	3	48.4848		46.3918
16	RIL 4	1	49.2537	42.0631	44.8529	39.1495
17	RIL 4	2	10		10
18	RIL 4	3	66.9355		62.5954
19	RIL 5	1	78.125	71.8064	73.0769	69.7357
20	RIL 5	2	67.3913		69.1489
21	RIL 5	3	69.9029		66.9811
22	RIL 6	1	64.7059	67.2724	52.1127	60.4125
23	RIL 6	2	57.6471		52.809
24	RIL 6	3	79.4643		76.3158
25	RIL 7	1	68.75	69.213	71.4286	70.8999
26	RIL 7	2	72.2222		72.9167
27	RIL 7	3	66.6667		68.3544
28	RIL 8	1	8.94309	12.713	8.94309	12.4404
29	RIL 8	2	17.4312		12.844
30	RIL 8	3	11.7647		15.534
31	RIL 9	1	51.2605	48.7813	46.6667	48.7782
32	RIL 9	2	39.4231		40.9524
33	RIL 9	3	55.6604		58.7156
34	RIL 10	1	25	42.1059	28.1553	43.7872
35	RIL 10	2	48.1928		48.8372
36	RIL 10	3	53.125		54.3689
37	RIL 11	1	23.0769	11.8364	25.7143	13.603
38	RIL 11	2	2.8169		5.47945
39	RIL 11	3	9.61538		9.61538
40	RIL 12	1	36.4583	27.9512	28.5714	25.6854
41	RIL 12	2	18.1818		15.1515
42	RIL 12	3	29.2135		33.3333
43	RIL 13	1	4.72441	5.46868	3.87597	4.81494
44	RIL 13	2	6.77966		6.72269
45	RIL 13	3	4.90196		3.84615
46	RIL 14	1	12.5	20.1322	11.9266	23.149
47	RIL 14	2	27.027		25
48	RIL 14	3	20.8696		32.5203
49	RIL 15	1	44.9153	38.874	41.5254	38.6542
50	RIL 15	2	22.2222		23.4568
51	RIL 15	3	49.4845		50.9804
52	RIL 16	1	50	54.5116	51.4925	53.8308
53	RIL 16	2	60.274		60.5263
54	RIL 16	3	53.2609		49.4737
55	RIL 17	1	36.3636	46.3272	38.1818	46.4115
56	RIL 17	2	59.1398		54.7368
57	RIL 17	3	43.4783		46.3158
58	RIL 18	1	38.806	46.2519	39.1304	44.5579
59	RIL 18	2	51.5625		49.2308
60	RIL 18	3	48.3871		45.3125
61	RIL 19	1	36.1111	30.3872	36.8421	32.115
62	RIL 19	2	27.7778		30.5556
63	RIL 19	3	27.2727		28.9474
64	RIL 20	1	71.6049	67.0892	70	65.1977
65	RIL 20	2	91.2698		90
66	RIL 20	3	38.3929		35.5932
67	RIL 21	1	43.8596	55.5253	45.7627	56.1894
68	RIL 21	2	46.988		45.8824
69	RIL 21	3	75.7282		76.9231
70	RIL 22	1	16.9811	35.5954	15.4545	35.1921
71	RIL 22	2	29.1667		30.3279
72	RIL 22	3	60.6383		59.7938
73	RIL 23	1	58.6207	40.4646	51.6129	37.212
74	RIL 23	2	32.7731		27.6423
75	RIL 23	3	30		32.381
76	RIL 24	1	58.3333	56.1298	50.7143	52.566
77	RIL 24	2	54.386		53.4483
78	RIL 24	3	55.6701		53.5354
79	RIL 25	1	50	49.9308	59	51.5532
80	RIL 25	2	53.9326		50.5376
81	RIL 25	3	45.8599		45.122
82	RIL 26	1	51.5152	64.8813	41.791	59.6577
83	RIL 26	2	69.4444		65.7534
84	RIL 26	3	73.6842		71.4286
85	RIL 27	1	51.1628	55.9291	50	56.9281
86	RIL 27	2	49.3976		54.1176
87	RIL 27	3	67.2269		66.6667
88	RIL 28	1	85.2941	64.7698	86.3014	65.3972
89	RIL 28	2	85.7143		83.9286
90	RIL 28	3	23.301		25.9615
91	RIL 29	1	74.4444	84.4623	75	83.6801
92	RIL 29	2	87.6923		88.2353
93	RIL 29	3	91.25		87.8049
94	RIL 30	1	62.963	77.0937	62.963	75.2734
95	RIL 30	2	81.5534		77.1429
96	RIL 30	3	86.7647		85.7143
97	RIL 31	1	67.9612	59.5205	62.2642	56.5697
98	RIL 31	2	57.4257		55.8824
99	RIL 31	3	53.1746		51.5625
100	RIL 32	1	28.4314	34.6759	28.3019	34.7201
101	RIL 32	2	43.2432		40.3974
102	RIL 32	3	32.3529		35.461
103	RIL 33	1	25.5814	49.6195	24.0602	44.1616
104	RIL 33	2	65.3061		55
105	RIL 33	3	57.971		53.4247
106	RIL 34	1	54.0816	30.5669	50	26.4674
107	RIL 34	2	23.3333		19.5122
108	RIL 34	3	14.2857		9.89011
109	RIL 35	1	30.5263	41.5961	36.4583	45.9707
110	RIL 35	2	47.7273		48.1203
111	RIL 35	3	46.5347		53.3333
112	RIL 36	1	91.4894	92.6154	89.4737	90.1994
113	RIL 36	2	94.6903		90.9836
114	RIL 36	3	91.6667		90.1408
115	RIL 37	1	84.0909	82.6935	85.5556	83.1259
116	RIL 37	2	81.9672		81.6
117	RIL 37	3	82.0225		82.2222
118	RIL 38	1	10.6383	14.2668	11.4583	16.2241
119	RIL 38	2	12.1622		13.3333
120	RIL 38	3	20		23.8806
121	RIL 39	1	47.6744	38.731	50	41.8311
122	RIL 39	2	29.6296		33.7349
123	RIL 39	3	38.8889		41.7582
124	RIL 40	1	41.2371	27.814	45.3608	30.7139
125	RIL 40	2	25.3731		30.4348
126	RIL 40	3	16.8317		16.3462
127	RIL 41	1	38.2609	36.4513	36.9748	36.2352
128	RIL 41	2	38.4615		37.037
129	RIL 41	3	32.6316		34.6939
130	RIL 42	1	81.1881	77.3687	79.4118	77.7538
131	RIL 42	2	78.6408		80.9524
132	RIL 42	3	72.2772		72.8972
133	RIL 43	1	38.5321	52.2719	35.9649	48.3207
134	RIL 43	2	43.2836		39.7059
135	RIL 43	3	75		69.2913
136	RIL 44	1	17.4419	18.2071	17.2414	19.7563
137	RIL 44	2	16.6667		16.4179
138	RIL 44	3	20.5128		25.6098
139	RIL 45	1	24.0385	19.7775	20.9524	18.4784
140	RIL 45	2	17.6471		17.2414
141	RIL 45	3	17.6471		17.2414
142	RIL 46	1	61.7647	45.3304	61.5385	49.1673
143	RIL 46	2	46.2264		53.271
144	RIL 46	3	28		32.6923
145	RIL 47	1	35.9223	34.3684	34.2857	34.2134
146	RIL 47	2	40.2597		39.2405
147	RIL 47	3	26.9231		29.1139
148	RIL 48	1	1.23457	11.234	1.21951	12.3228
149	RIL 48	2	16.0494		11.1111
150	RIL 48	3	16.4179		24.6377
151	RIL 49	1	11.6883	34.0124	16.6667	34.2681
152	RIL 49	2	32.3944		32.8767
153	RIL 49	3	57.9545		53.2609
154	RIL 50	1	19.3548	36.4246	21.5385	38.928
155	RIL 50	2	58.75		58.5366
156	RIL 50	3	31.1688		36.7089
157	RIL 51	1	33.7079	34.0623	35.5556	34.5888
158	RIL 51	2	44.6154		44.6154
159	RIL 51	3	23.8636		23.5955
160	RIL 52	1	5.40541	5.60522	9.33333	8.02564
161	RIL 52	2	5		8.33333
162	RIL 52	3	6.41026		6.41026
163	RIL 53	1	30.9091	43.327	36.8421	47.7968
164	RIL 53	2	38.2022		43.1818
165	RIL 53	3	60.8696		63.3663
166	RIL 54	1	73.6111	58.076	72.6027	59.2324
167	RIL 54	2	57.3333		57.3333
168	RIL 54	3	43.2836		47.7612
169	RIL 55	1	22.8571	14.3058	22.5352	15.6551
170	RIL 55	2	10.2564		14.8148
171	RIL 55	3	9.80392		9.61538
172	RIL 56	1	-	-	-	-
173	RIL 56	2	-		-
174	RIL 56	3	-		-
175	RIL 57	1	55.6818	51.2618	54.4444	56.6103
176	RIL 57	2	63.3929		64.0351
177	RIL 57	3	34.7107		51.3514
178	RIL 58	1	28.5714	14.7763	27.451	14.386
179	RIL 58	2	9.09091		6.81818
180	RIL 58	3	6.66667		8.88889
181	RIL 59	1	80.6452	74.3598	77.4194	70.9115
182	RIL 59	2	68.75		64.5833
183	RIL 59	3	73.6842		70.7317
184	RIL 60	1	78.125	54.6997	78.7879	56.4791
185	RIL 60	2	54.5455		56.3636
186	RIL 60	3	31.4286		34.2857
187	RIL 61	1	42.8571	28.2134	46.2366	31.4259
188	RIL 61	2	15.1163		19.7802
189	RIL 61	3	26.6667		28.2609
190	RIL 62	1	48.3871	64.4725	47.9592	64.1748
191	RIL 62	2	73.4513		69.5652
192	RIL 62	3	71.5789		75
193	RIL 63	1	21.3333	25.2107	21.3333	24.0749
194	RIL 63	2	23.5294		20.5882
195	RIL 63	3	30.7692		30.303
196	RIL 64	1	-	-	-	-
197	RIL 64	2	-		-
198	RIL 64	3	-		-
199	RIL 65	1	37.1429	32.796	38.0282	32.2769
200	RIL 65	2	41.573		39.1304
201	RIL 65	3	19.6721		19.6721
202	RIL 66	1	58.1395	63.5664	57.1429	63.29
203	RIL 66	2	58.75		60
204	RIL 66	3	73.8095		72.7273
205	RIL 67	1	14.1667	11.1352	15.5738	11.9875
206	RIL 67	2	8.79121		9.78261
207	RIL 67	3	10.4478		10.6061
208	RIL 68	1	22.3529	19.3904	21.8391	20.613
209	RIL 68	2	21.8182		20
210	RIL 68	3	14		20
211	RIL 69	1	36.6972	28.9319	40.708	30.6064
212	RIL 69	2	31.1111		31.1111
213	RIL 69	3	18.9873		20
214	RIL 70	1	17.7083	20.1285	14.7368	20.0737
215	RIL 70	2	29.4118		32.3529
216	RIL 70	3	13.2653		13.1313
217	RIL 71	1	22.9167	20.1632	20.6186	22.253
218	RIL 71	2	28.0992		31.7073
219	RIL 71	3	9.47368		14.433
220	RIL 72	1	17.4757	20.489	18.2692	19.9857
221	RIL 72	2	16.8067		23.3871
222	RIL 72	3	27.1845		18.3007
223	RIL 73	1	31.9149	25.3697	31.5789	27.447
224	RIL 73	2	18.5185		21.4286
225	RIL 73	3	25.6757		29.3333
226	RIL 74	1	39.2523	38.2622	33.0275	37.6974
227	RIL 74	2	32.9114		35.8025
228	RIL 74	3	42.623		44.2623
229	RIL 75	1	15.7303	11.0768	16.4835	11.5362
230	RIL 75	2	5		2.5
231	RIL 75	3	12.5		15.625
232	RIL 76	1	43.8095	38.013	40.1869	40.303
233	RIL 76	2	34.4086		38.2979
234	RIL 76	3	35.8209		42.4242
235	RIL 77	1	19.2857	13.7907	18.75	13.7523
236	RIL 77	2	6.01504		7.46269
237	RIL 77	3	16.0714		15.0442
238	RIL 78	1	9.09091	9.86409	8.98876	8.57532
239	RIL 78	2	6.08696		4.34783
240	RIL 78	3	14.4144		12.3894
241	RIL 79	1	50	70.1992	49.3827	72.3277
242	RIL 79	2	90.7563		88.2353
243	RIL 79	3	69.8413		79.3651
244	RIL 80	1	94.1667	93.1427	90.1639	89.2125
245	RIL 80	2	92.5532		89.4737
246	RIL 80	3	92.7083		88
247	RIL 81	1	35.7143	38.0184	37.1429	39.5053
248	RIL 81	2	35.4839		37.8947
249	RIL 81	3	42.8571		43.4783
250	RIL 82	1	3.0303	6.77142	4	6.91882
251	RIL 82	2	6.17284		4.93827
252	RIL 82	3	11.1111		11.8182
253	RIL 83	1	7.5	8.83121	8.75	10.8438
254	RIL 83	2	7.22892		13.6364
255	RIL 83	3	11.7647		10.1449
256	RIL 84	1	83.9623	84.6488	79.8165	81.2347
257	RIL 84	2	87.8788		79.845
258	RIL 84	3	82.1053		84.0426
259	RIL 85	1	21.5686	22.8145	21.9048	34.6825
260	RIL 85	2	21.875		28.5714
261	RIL 85	3	25		53.5714
262	RIL 86	1	37.931	14.4955	37.5	16.1364
263	RIL 86	2	0		0
264	RIL 86	3	5.55556		10.9091
265	RIL 87	1	50	37.3823	51.1905	37.3897
266	RIL 87	2	28.8136		26.4957
267	RIL 87	3	33.3333		34.4828
268	RIL 88	1	52.9412	40.0554	56.3218	40.8676
269	RIL 88	2	26.3158		24.4898
270	RIL 88	3	40.9091		41.791
271	RIL 89	1	21.6981	26.5435	18.0952	28.5478
272	RIL 89	2	36.3636		40.625
273	RIL 89	3	21.5686		26.9231
274	RIL 90	1	55.5556	56.1588	45.4545	54.2258
275	RIL 90	2	48.1481		49.0909
276	RIL 90	3	64.7727		68.1319
277	RIL 91	1	46.8085	38.1745	41.4894	39.1475
278	RIL 91	2	35.1064		39.3939
279	RIL 91	3	32.6087		36.5591
280	RIL 92	1	53.7736	37.8604	53.6364	42.2065
281	RIL 92	2	17.5		26.8293
282	RIL 92	3	42.3077		46.1538
283	RIL 93	1	19.3548	33.6566	21.0526	34.2773
284	RIL 93	2	33.0435		35.8333
285	RIL 93	3	48.5714		45.9459
286	RIL 94	1	30.2521	30.856	28.6885	29.267
287	RIL 94	2	26.3158		26.0417
288	RIL 94	3	36		33.0709
289	RIL 95	1	44.4444	40.7511	45.2381	41.6139
290	RIL 95	2	38.3721		39.3258
291	RIL 95	3	39.4366		40.2778
292	RIL 96	1	23.8938	28.3109	23.8938	28.7858
293	RIL 96	2	27.2727		27.8481
294	RIL 96	3	33.7662		34.6154
295	RIL 97	1	48.4211	52.5654	44.898	52.7081
296	RIL 97	2	47.1698		46.2264
297	RIL 97	3	62.1053		67
298	RIL 98	1	12	28.4745	12.8713	27.3496
299	RIL 98	2	56.7568		55.8442
300	RIL 98	3	16.6667		13.3333
301	RIL 99	1	42.268	35.8966	45.9184	40.9219
302	RIL 99	2	31.3131		38.6792
303	RIL 99	3	34.1085		38.1679
304	RIL 100	1	29.5652	54.4584	28.5714	56.3492
305	RIL 100	2	48.9362		53.9216
306	RIL 100	3	84.8739		86.5546
307	RIL 101	1	18.0328	36.3696	28.125	42.0284
308	RIL 101	2	39.1892		43.2432
309	RIL 101	3	51.8868		54.717
310	RIL 102	1	51.6854	42.3152	51.6484	43.9728
311	RIL 102	2	44.5783		48.8095
312	RIL 102	3	30.6818		31.4607
313	RIL 103	1	44.898	32.0401	45.098	30.8769
314	RIL 103	2	25.5814		25.5814
315	RIL 103	3	25.641		21.9512
316	RIL 104	1	54	56.0851	34.5455	50.7223
317	RIL 104	2	54.2553		55.8824
318	RIL 104	3	60		61.7391
319	RIL 105	1	55.6818	65.9475	55.4348	67.1532
320	RIL 105	2	70.3297		71.7391
321	RIL 105	3	71.831		74.2857
322	RIL 106	1	55.5556	56.5556	49.1667	53.4907
323	RIL 106	2	63		60.1942
324	RIL 106	3	51.1111		51.1111
325	RIL 107	1	21.0526	25.2899	23.4694	28.9612
326	RIL 107	2	18.9474		22
327	RIL 107	3	35.8696		41.4141
328	RIL 108	1	8	9.71795	8.82353	10.8173
329	RIL 108	2	12.5		12.3077
330	RIL 108	3	8.65385		11.3208
331	RIL 109	1	32.2222	38.464	31.8681	39.7136
332	RIL 109	2	36		36.3636
333	RIL 109	3	47.1698		50.9091
334	RIL 110	1	30.7692	29.2946	31.0078	32.2272
335	RIL 110	2	18.4783		22.3404
336	RIL 110	3	38.6364		43.3333
337	RIL 111	1	78.1513	83.1944	76.6667	80.1766
338	RIL 111	2	88.3333		84.5528
339	RIL 111	3	83.0986		79.3103
340	RIL 112	1	21.5686	41.5336	22.3301	43.7966
341	RIL 112	2	61.8557		63.2653
342	RIL 112	3	41.1765		45.7944
343	RIL 113	1	15.7895	15.6589	22.6804	18.8964
344	RIL 113	2	17.7419		16.9355
345	RIL 113	3	13.4454		17.0732
346	RIL 114	1	27.5362	30.7287	41.4286	39.6108
347	RIL 114	2	29.4118		38.3562
348	RIL 114	3	35.2381		39.0476
349	RIL 115	1	15.3153	14.7888	16.8142	16.5771
350	RIL 115	2	25.3012		26.7442
351	RIL 115	3	3.75		6.17284
352	RIL 116	1	66.6667	64.243	69.4444	64.8183
353	RIL 116	2	64.2202		64.7541
354	RIL 116	3	61.8421		60.2564
355	RIL 117	1	34.2857	31.7989	31.4286	31.5658
356	RIL 117	2	16.6667		16.2602
357	RIL 117	3	44.4444		47.0085
358	RIL 118	1	30.1075	27.7542	29.8969	31.6603
359	RIL 118	2	36.2319		37.1429
360	RIL 118	3	16.9231		27.9412
361	RIL 119	1	28.7129	14.7225	27.1845	17.6812
362	RIL 119	2	8.18182		9.82143
363	RIL 119	3	7.27273		16.0377
364	RIL 120	1	14.4737	16.7888	20.7792	20.7437
365	RIL 120	2	17.1429		20.8333
366	RIL 120	3	18.75		20.6186
367	RIL 121	1	46.7391	51.0077	55.7895	55.9338
368	RIL 121	2	45.5696		59.1549
369	RIL 121	3	60.7143		52.8571
370	RIL 122	1	68.1818	72.3688	69.5652	72.4818
371	RIL 122	2	65.5914		63.1579
372	RIL 122	3	83.3333		84.7222
373	RIL 123	1	19.5652	26.8148	25.8065	29.4116
374	RIL 123	2	32.7103		34.2593
375	RIL 123	3	28.169		28.169
376	RIL 124	1	15.1515	20.9581	28.5714	29.6093
377	RIL 124	2	20		33.3333
378	RIL 124	3	27.7228		26.9231
379	RIL 125	1	5.51181	6.86663	3.90625	5.69312
380	RIL 125	2	10.2804		8.41121
381	RIL 125	3	4.80769		4.7619
382	RIL 126	1	40.1786	42.721	40.708	41.5259
383	RIL 126	2	33.3333		32.7586
384	RIL 126	3	54.6512		51.1111
385	RIL 127	1	41.0714	42.1115	41.0256	41.1503
386	RIL 127	2	45.2632		44.3299
387	RIL 127	3	40		38.0952
388	RIL 128	1	84.507	83.4949	81.9444	82.7677
389	RIL 128	2	77.2277		79.6117
390	RIL 128	3	88.75		86.747
391	RIL 129	1	17.3077	11.0541	17.757	12.6378
392	RIL 129	2	13.2231		16.2602
393	RIL 129	3	2.63158		3.8961
394	RIL 130	1	66.6667	58.4952	61.8321	55.1555
395	RIL 130	2	34.4828		31.4607
396	RIL 130	3	74.3363		72.1739
397	RIL 131	1	57.8947	63.7014	62	64.8953
398	RIL 131	2	62.3762		60.5769
399	RIL 131	3	70.8333		72.1088
400	RIL 132	1	5.88235	20.6071	5.88235	21.1919
401	RIL 132	2	28.0702		29.8246
402	RIL 132	3	27.8689		27.8689
403	RIL 133	1	55.6452	55.5039	50.3937	58.4934
404	RIL 133	2	62.2951		71.1538
405	RIL 133	3	48.5714		53.9326
406	RIL 134	1	27.2	29.8729	25.9843	27.9003
407	RIL 134	2	21.3592		23.301
408	RIL 134	3	41.0596		34.4156
409	RIL 135	1	10.3896	19.6373	11.5385	21.6874
410	RIL 135	2	21.3483		24.1758
411	RIL 135	3	27.1739		29.3478
412	RIL 136	1	56.3107	54.3979	52.8846	52.5539
413	RIL 136	2	61.4286		59.7222
414	RIL 136	3	45.4545		45.0549
415	RIL 137	1	44.4444	36.7536	39.2857	37.7413
416	RIL 137	2	33.6735		35
417	RIL 137	3	32.1429		38.9381
418	RIL 138	1	90.2913	64.5753	69.6078	63.7236
419	RIL 138	2	55.4348		54.2553
420	RIL 138	3	48		67.3077
421	RIL 139	1	19.6078	12.6592	19.6078	12.1897
422	RIL 139	2	9.85915		8.4507
423	RIL 139	3	8.51064		8.51064
424	RIL 140	1	16.4179	20.5357	15.942	20.0065
425	RIL 140	2	17.8082		17.3333
426	RIL 140	3	27.381		26.7442
427	RIL 141	1	59.596	38.8863	60.5769	42.0513
428	RIL 141	2	31.4815		36.3636
429	RIL 141	3	25.5814		29.2135
430	RIL 142	1	25.8065	28.1424	28.125	29.6147
431	RIL 142	2	33.3333		36
432	RIL 142	3	25.2874		24.7191
433	RIL 143	1	64.8352	63.802	64.2105	64.0905
434	RIL 143	2	69.2982		71.3043
435	RIL 143	3	57.2727		56.7568
436	RIL 144	1	70.8738	65.6867	75	67.2317
437	RIL 144	2	58.6538		55.9633
438	RIL 144	3	67.5325		70.7317
439	RIL 145	1	12.9412	26.3772	12.7907	32.1455
440	RIL 145	2	33.3333		45.3125
441	RIL 145	3	32.8571		38.3333
442	RIL 146	1	12.5	7.04023	14	12.6325
443	RIL 146	2	0		4.22535
444	RIL 146	3	8.62069		19.6721
445	RIL 147	1	18.6047	16.5912	21.8391	19.1561
446	RIL 147	2	14.2857		15.1163
447	RIL 147	3	16.8831		20.5128
448	RIL 148	1	53.0864	35.9802	55.5556	37.2666
449	RIL 148	2	26.087		29.5775
450	RIL 148	3	28.7671		26.6667
451	RIL 149	1	29.2683	22.8513	30.4878	22.7781
452	RIL 149	2	19.0476		16.4179
453	RIL 149	3	20.2381		21.4286
454	RIL 150	1	53.2258	63.0321	50.7937	56.4621
455	RIL 150	2	56.9231		51.4286
456	RIL 150	3	78.9474		67.1642
457	RIL 151	1	8.88889	5.34392	14.8936	7.9094
458	RIL 151	2	3.57143		5.26316
459	RIL 151	3	3.57143		3.57143
460	RIL 152	1	14.2857	6.95365	12.7907	6.53736
461	RIL 152	2	3.79747		1.26582
462	RIL 152	3	2.77778		5.55556
463	RIL 153	1	-	-	-	-
464	RIL 153	2	-		-
465	RIL 153	3	-		-
466	RIL 154	1	-	-	-	-
467	RIL 154	2	-		-
468	RIL 154	3	-		-
469	RIL 155	1	-	-	-	-
470	RIL 155	2	-		-
471	RIL 155	3	-		-
472	RIL 156	1	28.3951	39.0319	26.8293	37.7619
473	RIL 156	2	61.9565		59.1837
474	RIL 156	3	26.7442		27.2727
475	RIL 157	1	23.8095	25.7474	30.5882	28.9848
476	RIL 157	2	17.9487		23.3766
477	RIL 157	3	35.4839		32.9897
478	RIL 158	1	2	3.00585	1	2.67251
479	RIL 158	2	7.01754		7.01754
480	RIL 158	3	0		0
481	RIL 159	1	2.10526	5.35778	1.04167	3.87406
482	RIL 159	2	4.49438		2.24719
483	RIL 159	3	9.47368		8.33333
484	RIL 160	1	26.3158	27.856	26.3158	27.3171
485	RIL 160	2	41.3793		41.573
486	RIL 160	3	15.873		14.0625
487	RIL 161	1	75.9494	61.3986	73.1707	62.7583
488	RIL 161	2	51.4563		57.2727
489	RIL 161	3	56.7901		57.8313
490	RIL 162	1	30.9278	41.7738	41.6667	45.8161
491	RIL 162	2	39.1304		41.9355
492	RIL 162	3	55.2632		53.8462
493	RIL 163	1	10.4167	9.87863	9.27835	10.2862
494	RIL 163	2	11.1111		13.5802
495	RIL 163	3	8.10811		8
496	RIL 164	1	29.1262	30.4306	25.9615	29.2392
497	RIL 164	2	34.5794		37.037
498	RIL 164	3	27.5862		24.7191
499	RIL 165	1	19.685	25.1787	13.7405	23.1893
500	RIL 165	2	28.9855		26.25
501	RIL 165	3	26.8657		29.5775
502	RIL 166	1	18.8679	18.7048	20.1835	18.2965
503	RIL 166	2	9.52381		8.23529
504	RIL 166	3	27.7228		26.4706
505	RIL 167	1	39.521	47.978	40.1163	47.3057
506	RIL 167	2	38.9262		40.3974
507	RIL 167	3	65.4867		61.4035
508	RIL 168	1	38.2716	50.2572	39.5062	49.4325
509	RIL 168	2	45.4545		42.8571
510	RIL 168	3	67.0455		65.9341
511	RIL 169	1	57.2581	67.4194	55.2	65.2546
512	RIL 169	2	70		69.9115
513	RIL 169	3	75		70.6522
514	RIL 170	1	67.8571	77.0803	72.093	76.6751
515	RIL 170	2	74.7475		71.5686
516	RIL 170	3	88.6364		86.3636
517	RIL 171	1	46.1538	34.8741	50	36.891
518	RIL 171	2	23.3333		25.2747
519	RIL 171	3	35.1351		35.3982
520	RIL 172	1	21.519	28.2316	26.8293	34.5663
521	RIL 172	2	37.5		43.1034
522	RIL 172	3	25.6757		33.7662
523	RIL 173	1	37.8151	37.8219	39.1667	38.219
524	RIL 173	2	36.0465		33.3333
525	RIL 173	3	39.604		42.1569
526	RIL 174	1	17.8947	22.6898	25.5102	29.284
527	RIL 174	2	9.43396		22.807
528	RIL 174	3	40.7407		39.5349
529	RIL 175	1	30.3371	58.3673	30.8511	57.8411
530	RIL 175	2	83.6538		79.2793
531	RIL 175	3	61.1111		63.3929
532	RIL 176	1	57.9439	76.9381	55.5556	77.6736
533	RIL 176	2	88.6598		92.9293
534	RIL 176	3	84.2105		84.5361
535	RIL 177	1	30	35.8778	29.8246	35.4077
536	RIL 177	2	50.5747		51.1111
537	RIL 177	3	27.0588		25.2874
538	RIL 178	1	22.8571	28.9395	24.7619	29.9315
539	RIL 178	2	41.8301		37.2549
540	RIL 178	3	22.1311		27.7778
541	RIL 179	1	32.0755	26.5088	30.8411	28.8538
542	RIL 179	2	27.451		31.3725
543	RIL 179	3	20		24.3478
544	RIL 180	1	17.8082	23.915	13.9073	21.9604
545	RIL 180	2	29.2308		28.9855
546	RIL 180	3	24.7059		22.9885
547	RIL 181	1	17.7966	17.531	17.3554	17.7294
548	RIL 181	2	11.9048		12.9412
549	RIL 181	3	22.8916		22.8916
550	RIL 182	1	59.2233	62.3649	58.4906	62.8885
551	RIL 182	2	76.4151		71.2963
552	RIL 182	3	51.4563		58.8785
