# Supplementary material for: Mapping QTLs for PHS resistance and development of a deep learning model to measure PHS rate in japonica rice
Source: Plant Genome. 2025 Aug 30;18(3):e70109. doi: 10.1002/tpg2.70109 (PMC12397900; doi:10.1002/tpg2.70109)
Supplement: Supplementary file 3 — Supplementary Material [file TPG2-18-e70109-s003.xlsx]

## Sheet: sheet1
Table S1. Pre-harvest sprouting (PHS) rate data measured in field experiment
No.	Variety or line	Plant no.	manual measurement
			PHS rate (%)	mean PHS rate (%)
1	Junam	1	29.0698	28.357
2	Junam	2	21.5569
3	Junam	3	34.4444
4	Nampyeong	1	3.24675	4.91754
5	Nampyeong	2	3.7594
6	Nampyeong	3	7.74648
7	RIL 1	1	17.8899	13.7382
8	RIL 1	2	3.21285
9	RIL 1	3	20.1117
10	RIL 2	1	10.1695	4.64124
11	RIL 2	2	0.44843
12	RIL 2	3	3.30579
13	RIL 3	1	13.2867	22.6395
14	RIL 3	2	24.7706
15	RIL 3	3	29.8611
16	RIL 4	1	8.78661	9.8281
17	RIL 4	2	10.6977
18	RIL 4	3	10
19	RIL 5	1	16.129	19.1816
20	RIL 5	2	20.6612
21	RIL 5	3	20.7547
22	RIL 6	1	27.6382	26.6574
23	RIL 6	2	29.0179
24	RIL 6	3	23.3161
25	RIL 7	1	30.1887	55.1515
26	RIL 7	2	66.3265
27	RIL 7	3	68.9394
28	RIL 8	1	4.24028	2.64315
29	RIL 8	2	1.64835
30	RIL 8	3	2.04082
31	RIL 9	1	18.705	22.5315
32	RIL 9	2	31.8681
33	RIL 9	3	17.0213
34	RIL 10	1	5.55556	4.91744
35	RIL 10	2	2.5641
36	RIL 10	3	6.63265
37	RIL 11	1	1.13636	3.02167
38	RIL 11	2	3.96825
39	RIL 11	3	3.9604
40	RIL 12	1	26.8293	22.6926
41	RIL 12	2	19.4175
42	RIL 12	3	21.831
43	RIL 13	1	4.31655	4.21471
44	RIL 13	2	6.63265
45	RIL 13	3	1.69492
46	RIL 14	1	5.6338	5.58847
47	RIL 14	2	9.30233
48	RIL 14	3	1.82927
49	RIL 15	1	4.5045	6.40974
50	RIL 15	2	5.6338
51	RIL 15	3	9.09091
52	RIL 16	1	10.6557	17.5296
53	RIL 16	2	21.1538
54	RIL 16	3	20.7792
55	RIL 17	1	56.2092	22.7972
56	RIL 17	2	6.34921
57	RIL 17	3	5.83333
58	RIL 18	1	29.6	27.571
59	RIL 18	2	23.6486
60	RIL 18	3	29.4643
61	RIL 19	1	5.12821	7.18403
62	RIL 19	2	9.61538
63	RIL 19	3	6.80851
64	RIL 20	1	6.42202	6.89582
65	RIL 20	2	8.92193
66	RIL 20	3	5.34351
67	RIL 21	1	4.21053	3.15813
68	RIL 21	2	3.92157
69	RIL 21	3	1.34228
70	RIL 22	1	4.47761	1.8824
71	RIL 22	2	1.16959
72	RIL 22	3	0
73	RIL 23	1	2.41935	5.38527
74	RIL 23	2	2.72727
75	RIL 23	3	11.0092
76	RIL 24	1	6.5	18.7412
77	RIL 24	2	24.3781
78	RIL 24	3	25.3456
79	RIL 25	1	3.4188	3.26987
80	RIL 25	2	3.66972
81	RIL 25	3	2.72109
82	RIL 26	1	32.2314	24.7775
83	RIL 26	2	5.66038
84	RIL 26	3	36.4407
85	RIL 27	1	5.4878	7.61487
86	RIL 27	2	5.55556
87	RIL 27	3	11.8012
88	RIL 28	1	1.2931	3.14454
89	RIL 28	2	0.526316
90	RIL 28	3	7.61421
91	RIL 29	1	12.1951	8.82558
92	RIL 29	2	6.01093
93	RIL 29	3	8.27068
94	RIL 30	1	6.47482	11.1694
95	RIL 30	2	20.4545
96	RIL 30	3	6.57895
97	RIL 31	1	21.0256	22.3101
98	RIL 31	2	33.6683
99	RIL 31	3	12.2363
100	RIL 32	1	3.30579	2.43201
101	RIL 32	2	1.28755
102	RIL 32	3	2.7027
103	RIL 33	1	2.83019	1.80626
104	RIL 33	2	1.86916
105	RIL 33	3	0.719424
106	RIL 34	1	8.39161	5.57321
107	RIL 34	2	4.1958
108	RIL 34	3	4.13223
109	RIL 35	1	12.2302	7.89335
110	RIL 35	2	5.38922
111	RIL 35	3	6.06061
112	RIL 36	1	12.9252	13.8011
113	RIL 36	2	18.4783
114	RIL 36	3	10
115	RIL 37	1	25.2252	42.8661
116	RIL 37	2	56.9444
117	RIL 37	3	46.4286
118	RIL 38	1	9.63855	7.09526
119	RIL 38	2	5.29801
120	RIL 38	3	6.34921
121	RIL 39	1	14.3791	8.97297
122	RIL 39	2	10.241
123	RIL 39	3	2.29885
124	RIL 40	1	3.93258	5.02474
125	RIL 40	2	5.23256
126	RIL 40	3	5.90909
127	RIL 41	1	32.8947	36.7729
128	RIL 41	2	28.6585
129	RIL 41	3	48.7654
130	RIL 42	1	15.6716	13.5067
131	RIL 42	2	6.66667
132	RIL 42	3	18.1818
133	RIL 43	1	24.5763	18.5626
134	RIL 43	2	12.1795
135	RIL 43	3	18.932
136	RIL 44	1	0.826446	1.37851
137	RIL 44	2	2.4
138	RIL 44	3	0.909091
139	RIL 45	1	1.08108	1.62104
140	RIL 45	2	1.28205
141	RIL 45	3	2.5
142	RIL 46	1	8.55263	7.7769
143	RIL 46	2	4.92958
144	RIL 46	3	9.84848
145	RIL 47	1	12.8788	15.7475
146	RIL 47	2	14.8148
147	RIL 47	3	19.5489
148	RIL 48	1	2.75862	4.59395
149	RIL 48	2	3.50877
150	RIL 48	3	7.51445
151	RIL 49	1	10.9375	12.7937
152	RIL 49	2	19.685
153	RIL 49	3	7.75862
154	RIL 50	1	0	3.96522
155	RIL 50	2	8.69565
156	RIL 50	3	3.2
157	RIL 51	1	7.47664	9.30575
158	RIL 51	2	14.1414
159	RIL 51	3	6.29921
160	RIL 52	1	2.7933	4.64493
161	RIL 52	2	6.47482
162	RIL 52	3	4.66667
163	RIL 53	1	16.4286	21.6852
164	RIL 53	2	24.8175
165	RIL 53	3	23.8095
166	RIL 54	1	4.46927	3.22032
167	RIL 54	2	2.10526
168	RIL 54	3	3.08642
169	RIL 55	1	3.63636	4.16097
170	RIL 55	2	5.14286
171	RIL 55	3	3.7037
172	RIL 56	1	43.75	27.5339
173	RIL 56	2	11.5789
174	RIL 56	3	27.2727
175	RIL 57	1	17.1642	24.7016
176	RIL 57	2	40.8333
177	RIL 57	3	16.1074
178	RIL 58	1	0.900901	1.96045
179	RIL 58	2	2.32558
180	RIL 58	3	2.65487
181	RIL 59	1	3.57143	24.1529
182	RIL 59	2	37.069
183	RIL 59	3	31.8182
184	RIL 60	1	34.0426	16.9791
185	RIL 60	2	12.6214
186	RIL 60	3	4.2735
187	RIL 61	1	7.91367	8.07954
188	RIL 61	2	3.31126
189	RIL 61	3	13.0137
190	RIL 62	1	2.57511	3.70887
191	RIL 62	2	6.84211
192	RIL 62	3	1.7094
193	RIL 63	1	18.2796	18.7153
194	RIL 63	2	23.2323
195	RIL 63	3	14.6341
196	RIL 64	1	15.4762	14.9913
197	RIL 64	2	16.3399
198	RIL 64	3	13.1579
199	RIL 65	1	4.5977	7.6305
200	RIL 65	2	10.8108
201	RIL 65	3	7.48299
202	RIL 66	1	47.5728	52.2913
203	RIL 66	2	52.459
204	RIL 66	3	56.8421
205	RIL 67	1	5.88235	4.3426
206	RIL 67	2	6.59898
207	RIL 67	3	0.546448
208	RIL 68	1	21.1538	14.765
209	RIL 68	2	14.1667
210	RIL 68	3	8.97436
211	RIL 69	1	16.9811	18.7233
212	RIL 69	2	21.1765
213	RIL 69	3	18.0124
214	RIL 70	1	6.41026	3.22325
215	RIL 70	2	1.2987
216	RIL 70	3	1.96078
217	RIL 71	1	-	-
218	RIL 71	2	-
219	RIL 71	3	-
220	RIL 72	1	5.59441	3.96716
221	RIL 72	2	4.37158
222	RIL 72	3	1.93548
223	RIL 73	1	13.0435	18.3984
224	RIL 73	2	26.8293
225	RIL 73	3	15.3226
226	RIL 74	1	12.1739	15.6511
227	RIL 74	2	31.25
228	RIL 74	3	3.52941
229	RIL 75	1	13.3333	22.3264
230	RIL 75	2	32.8125
231	RIL 75	3	20.8333
232	RIL 76	1	19.3833	27.8549
233	RIL 76	2	31.0734
234	RIL 76	3	33.1081
235	RIL 77	1	3.77358	4.08455
236	RIL 77	2	4.13223
237	RIL 77	3	4.34783
238	RIL 78	1	14.2077	13.7397
239	RIL 78	2	17.8161
240	RIL 78	3	9.1954
241	RIL 79	1	28.6957	33.1612
242	RIL 79	2	33.913
243	RIL 79	3	36.875
244	RIL 80	1	78.4615	65.5889
245	RIL 80	2	52.8846
246	RIL 80	3	65.4206
247	RIL 81	1	10.241	16.5309
248	RIL 81	2	20.8333
249	RIL 81	3	18.5185
250	RIL 82	1	6.62651	4.86617
251	RIL 82	2	4.26829
252	RIL 82	3	3.7037
253	RIL 83	1	1.1236	2.60506
254	RIL 83	2	2.34375
255	RIL 83	3	4.34783
256	RIL 84	1	54.0541	54.4713
257	RIL 84	2	46.4567
258	RIL 84	3	62.9032
259	RIL 85	1	11.1732	8.84215
260	RIL 85	2	5.97826
261	RIL 85	3	9.375
262	RIL 86	1	0	1.25313
263	RIL 86	2	1.97368
264	RIL 86	3	1.78571
265	RIL 87	1	16.3121	35.2151
266	RIL 87	2	60.4317
267	RIL 87	3	28.9017
268	RIL 88	1	12.0879	8.20474
269	RIL 88	2	10.5263
270	RIL 88	3	2
271	RIL 89	1	18.0556	10.4927
272	RIL 89	2	5.80357
273	RIL 89	3	7.61905
274	RIL 90	1	30.137	26.0571
275	RIL 90	2	28.4024
276	RIL 90	3	19.6319
277	RIL 91	1	9.92366	14.1215
278	RIL 91	2	18.4874
279	RIL 91	3	13.9535
280	RIL 92	1	29.1262	17.1333
281	RIL 92	2	9.61538
282	RIL 92	3	12.6582
283	RIL 93	1	0	1.94444
284	RIL 93	2	5.83333
285	RIL 93	3	0
286	RIL 94	1	8.18182	9.01006
287	RIL 94	2	4.66926
288	RIL 94	3	14.1791
289	RIL 95	1	9.30233	12.0743
290	RIL 95	2	12.069
291	RIL 95	3	14.8515
292	RIL 96	1	12.4031	17.1948
293	RIL 96	2	33.3333
294	RIL 96	3	5.84795
295	RIL 97	1	22.0588	28.8
296	RIL 97	2	23.2558
297	RIL 97	3	41.0853
298	RIL 98	1	1.26582	4.39576
299	RIL 98	2	8.69565
300	RIL 98	3	3.22581
301	RIL 99	1	4.03226	3.52136
302	RIL 99	2	4.7619
303	RIL 99	3	1.76991
304	RIL 100	1	9.01639	13.5676
305	RIL 100	2	16
306	RIL 100	3	15.6863
307	RIL 101	1	36.8852	24.2036
308	RIL 101	2	16.4948
309	RIL 101	3	19.2308
310	RIL 102	1	10.3175	23.4004
311	RIL 102	2	34.8837
312	RIL 102	3	25
313	RIL 103	1	13.7255	9.66422
314	RIL 103	2	6.10687
315	RIL 103	3	9.16031
316	RIL 104	1	4.20168	9.90594
317	RIL 104	2	14.5161
318	RIL 104	3	11
319	RIL 105	1	46.1538	52.8683
320	RIL 105	2	67.5862
321	RIL 105	3	44.8649
322	RIL 106	1	8.03213	10.4579
323	RIL 106	2	15.1292
324	RIL 106	3	8.21256
325	RIL 107	1	21.3592	18.1758
326	RIL 107	2	14.6497
327	RIL 107	3	18.5185
328	RIL 108	1	11.33	6.51002
329	RIL 108	2	3.2
330	RIL 108	3	5
331	RIL 109	1	25.8824	19.2941
332	RIL 109	2	10
333	RIL 109	3	22
334	RIL 110	1	13.3333	28.0358
335	RIL 110	2	37.4408
336	RIL 110	3	33.3333
337	RIL 111	1	37.6812	49.0522
338	RIL 111	2	55.6291
339	RIL 111	3	53.8462
340	RIL 112	1	14.6199	11.3531
341	RIL 112	2	10.4651
342	RIL 112	3	8.97436
343	RIL 113	1	0	1.71969
344	RIL 113	2	1.34228
345	RIL 113	3	3.81679
346	RIL 114	1	22.3881	39.3496
347	RIL 114	2	63.9535
348	RIL 114	3	31.7073
349	RIL 115	1	2.94118	2.85755
350	RIL 115	2	0.869565
351	RIL 115	3	4.7619
352	RIL 116	1	39.3064	39.419
353	RIL 116	2	36.9863
354	RIL 116	3	41.9643
355	RIL 117	1	-	-
356	RIL 117	2	-
357	RIL 117	3	-
358	RIL 118	1	2.68817	2.40551
359	RIL 118	2	2.27273
360	RIL 118	3	2.25564
361	RIL 119	1	6.81818	4.78934
362	RIL 119	2	3.46821
363	RIL 119	3	4.08163
364	RIL 120	1	4.87805	8.19911
365	RIL 120	2	8.69565
366	RIL 120	3	11.0236
367	RIL 121	1	8	9.36702
368	RIL 121	2	12.4088
369	RIL 121	3	7.69231
370	RIL 122	1	67.7419	50.5142
371	RIL 122	2	33.3333
372	RIL 122	3	50.4673
373	RIL 123	1	7.64331	6.75349
374	RIL 123	2	6.41026
375	RIL 123	3	6.2069
376	RIL 124	1	24.4604	36.9987
377	RIL 124	2	38.7879
378	RIL 124	3	47.7477
379	RIL 125	1	27.1845	14.8687
380	RIL 125	2	7.6087
381	RIL 125	3	9.81308
382	RIL 126	1	2.83019	6.32453
383	RIL 126	2	6.97674
384	RIL 126	3	9.16667
385	RIL 127	1	0.719424	1.03443
386	RIL 127	2	0.934579
387	RIL 127	3	1.44928
388	RIL 128	1	40.7895	51.6615
389	RIL 128	2	61.4173
390	RIL 128	3	52.7778
391	RIL 129	1	1.08108	0.800889
392	RIL 129	2	0
393	RIL 129	3	1.32159
394	RIL 130	1	54.8387	30.7057
395	RIL 130	2	24.183
396	RIL 130	3	13.0952
397	RIL 131	1	20.9302	18.8386
398	RIL 131	2	18.5484
399	RIL 131	3	17.037
400	RIL 132	1	23.0126	22.2834
401	RIL 132	2	14.9606
402	RIL 132	3	28.877
403	RIL 133	1	11.5789	21.0402
404	RIL 133	2	22.4638
405	RIL 133	3	29.078
406	RIL 134	1	0	1.74244
407	RIL 134	2	3.93701
408	RIL 134	3	1.29032
409	RIL 135	1	6.73077	3.79942
410	RIL 135	2	1.6
411	RIL 135	3	3.06748
412	RIL 136	1	12.7551	13.304
413	RIL 136	2	17.1569
414	RIL 136	3	10
415	RIL 137	1	8.1761	6.80993
416	RIL 137	2	5.35714
417	RIL 137	3	6.89655
418	RIL 138	1	3.06122	4.08198
419	RIL 138	2	3.92157
420	RIL 138	3	5.26316
421	RIL 139	1	7.91367	19.0122
422	RIL 139	2	16.6667
423	RIL 139	3	32.4561
424	RIL 140	1	1.21212	3.68775
425	RIL 140	2	4.42478
426	RIL 140	3	5.42636
427	RIL 141	1	27.027	29.1476
428	RIL 141	2	24.4444
429	RIL 141	3	35.9712
430	RIL 142	1	9.02778	11.1205
431	RIL 142	2	13.0435
432	RIL 142	3	11.2903
433	RIL 143	1	34.0206	30.0099
434	RIL 143	2	23.4694
435	RIL 143	3	32.5397
436	RIL 144	1	28.8288	27.4874
437	RIL 144	2	30.5085
438	RIL 144	3	23.125
439	RIL 145	1	26.4423	18.277
440	RIL 145	2	17.2775
441	RIL 145	3	11.1111
442	RIL 146	1	22.9358	22.9177
443	RIL 146	2	28.125
444	RIL 146	3	17.6923
445	RIL 147	1	1.97368	6.58837
446	RIL 147	2	7.97546
447	RIL 147	3	9.81595
448	RIL 148	1	6.45161	7.60296
449	RIL 148	2	5.94059
450	RIL 148	3	10.4167
451	RIL 149	1	4.80769	4.71227
452	RIL 149	2	3
453	RIL 149	3	6.32911
454	RIL 150	1	41.7178	53.4648
455	RIL 150	2	48.9796
456	RIL 150	3	69.697
457	RIL 151	1	69.863	47.4087
458	RIL 151	2	47.7477
459	RIL 151	3	24.6154
460	RIL 152	1	2.87356	4.40184
461	RIL 152	2	4.04624
462	RIL 152	3	6.28571
463	RIL 153	1	2.46914	3.36113
464	RIL 153	2	3.81679
465	RIL 153	3	3.79747
466	RIL 154	1	16.3793	24.4826
467	RIL 154	2	29.6875
468	RIL 154	3	27.381
469	RIL 155	1	6.50888	8.46371
470	RIL 155	2	9.63855
471	RIL 155	3	9.2437
472	RIL 156	1	7.29167	8.09284
473	RIL 156	2	6.52174
474	RIL 156	3	10.4651
475	RIL 157	1	3.8961	3.71975
476	RIL 157	2	5.26316
477	RIL 157	3	2
478	RIL 158	1	5.20231	9.35897
479	RIL 158	2	13.7143
480	RIL 158	3	9.16031
481	RIL 159	1	11.4458	16.1821
482	RIL 159	2	14.0741
483	RIL 159	3	23.0263
484	RIL 160	1	16.2602	11.1916
485	RIL 160	2	7.43802
486	RIL 160	3	9.87654
487	RIL 161	1	6.77966	19.5268
488	RIL 161	2	27.0073
489	RIL 161	3	24.7934
490	RIL 162	1	0	2.85714
491	RIL 162	2	8.57143
492	RIL 162	3	0
493	RIL 163	1	37.037	31.3601
494	RIL 163	2	31.2741
495	RIL 163	3	25.7692
496	RIL 164	1	11.1765	12.8724
497	RIL 164	2	10.8844
498	RIL 164	3	16.5563
499	RIL 165	1	4.7619	3.94444
500	RIL 165	2	5.35714
501	RIL 165	3	1.71429
502	RIL 166	1	9.09091	6.76174
503	RIL 166	2	4.8951
504	RIL 166	3	6.29921
505	RIL 167	1	37.7451	43.2426
506	RIL 167	2	43.0939
507	RIL 167	3	48.8889
508	RIL 168	1	44.0678	45.8092
509	RIL 168	2	34.0741
510	RIL 168	3	59.2857
511	RIL 169	1	18.8571	12.2145
512	RIL 169	2	11.875
513	RIL 169	3	5.91133
514	RIL 170	1	30.9353	22.8247
515	RIL 170	2	18.4211
516	RIL 170	3	19.1176
517	RIL 171	1	9.58904	7.86197
518	RIL 171	2	2.27273
519	RIL 171	3	11.7241
520	RIL 172	1	38.1818	30.4638
521	RIL 172	2	27.0833
522	RIL 172	3	26.1261
523	RIL 173	1	1.83486	0.789874
524	RIL 173	2	0.534759
525	RIL 173	3	0
526	RIL 174	1	19.1489	16.4762
527	RIL 174	2	8.46154
528	RIL 174	3	21.8182
529	RIL 175	1	58.3333	43.9204
530	RIL 175	2	23.8095
531	RIL 175	3	49.6183
532	RIL 176	1	4.65116	4.49156
533	RIL 176	2	8.82353
534	RIL 176	3	0
535	RIL 177	1	20.1031	14.0687
536	RIL 177	2	9.45946
537	RIL 177	3	12.6437
538	RIL 178	1	28.1818	35.5243
539	RIL 178	2	54.9763
540	RIL 178	3	23.4146
541	RIL 179	1	7.14286	5.82128
542	RIL 179	2	6.47482
543	RIL 179	3	3.84615
544	RIL 180	1	11.7647	21.5158
545	RIL 180	2	28.8889
546	RIL 180	3	23.8938
547	RIL 181	1	21.3115	31.0155
548	RIL 181	2	38
549	RIL 181	3	33.7349
550	RIL 182	1	46.9565	38.9707
551	RIL 182	2	34.4
552	RIL 182	3	35.5556
