# Supplementary material for: Mapping QTLs for PHS resistance and development of a deep learning model to measure PHS rate in japonica rice
Source: Plant Genome. 2025 Aug 30;18(3):e70109. doi: 10.1002/tpg2.70109 (PMC12397900; doi:10.1002/tpg2.70109)
Supplement: Supplementary file 4 — Supplementary Material [file TPG2-18-e70109-s001.xlsx]

## Sheet: Sheet2
Table S5. Genotypic data of 182 RILs derived from the cross between Junam and Nampyeong
No.	chromosome	maker name	Geonotype of RILs (0: Nampyeong type, 1: hetero type, 2: Junam type, -1: missing data)
			RIL 1	RIL 2	RIL 3	RIL 4	RIL 5	RIL 6	RIL 7	RIL 8	RIL 9	RIL 10	RIL 11	RIL 12	RIL 13	RIL 14	RIL 15	RIL 16	RIL 17	RIL 18	RIL 19	RIL 20	RIL 21	RIL 22	RIL 23	RIL 24	RIL 25	RIL 26	RIL 27	RIL 28	RIL 29	RIL 30	RIL 31	RIL 32	RIL 33	RIL 34	RIL 35	RIL 36	RIL 37	RIL 38	RIL 39	RIL 40	RIL 41	RIL 42	RIL 43	RIL 44	RIL 45	RIL 46	RIL 47
1	chr01	chr01_2637005	2	2	2	2	0	2	0	2	0	0	2	0	2	0	0	0	2	0	0	2	2	0	2	0	2	0	2	2	0	0	0	1	2	2	0	0	2	2	2	2	2	0	2	0	2	0	2
2	chr01	chr01_2743020	2	2	2	2	0	2	0	2	0	0	2	0	2	0	0	0	2	0	0	2	2	0	2	0	2	0	2	2	0	0	0	1	2	2	0	0	2	2	2	2	2	0	2	0	2	0	2
3	chr01	chr01_2871043	2	2	2	2	0	2	0	2	0	0	2	0	2	0	0	0	2	0	0	2	2	0	2	0	2	0	2	2	0	0	0	1	2	2	0	0	2	2	2	2	2	0	2	0	2	0	2
4	chr01	chr01_3257654	2	2	2	2	0	2	0	2	0	0	2	0	2	0	0	0	2	0	0	2	2	0	2	0	2	0	2	2	0	0	0	1	2	1	0	0	2	2	2	2	2	0	2	0	2	0	2
5	chr01	chr01_4209102	2	2	2	2	0	2	0	2	0	0	2	0	2	0	0	0	2	0	0	2	2	0	2	0	2	0	2	2	0	0	0	1	2	1	0	0	2	2	2	2	2	0	2	0	2	2	2
6	chr01	chr01_5104605	0	2	0	2	2	2	0	2	0	0	2	0	2	0	0	0	2	0	0	0	2	0	2	0	2	0	2	2	0	0	2	1	2	2	0	0	2	2	2	2	2	0	0	0	2	2	0
7	chr01	chr01_5282345	0	2	1	2	2	2	0	2	0	1	2	0	2	0	1	0	2	0	0	0	2	0	2	0	2	1	2	2	0	1	2	1	2	2	1	0	2	2	2	0	2	0	0	0	2	2	0
8	chr01	chr01_5545903	0	2	0	2	2	2	0	2	0	2	2	0	1	0	2	0	2	0	0	0	2	0	2	0	2	0	2	0	0	0	2	1	2	2	0	0	2	2	2	0	2	0	0	0	2	2	0
9	chr01	chr01_6090970	0	0	0	2	2	0	0	2	0	2	2	0	1	0	2	0	2	0	2	2	2	0	0	0	2	0	2	0	0	0	2	1	2	0	0	0	2	2	2	0	2	0	0	0	2	2	0
10	chr01	chr01_6597130	0	0	2	2	2	0	0	2	0	2	2	0	1	0	2	0	2	0	2	2	2	0	0	0	2	0	2	0	0	0	2	1	2	0	0	0	2	2	2	0	2	0	0	0	2	2	0
11	chr01	chr01_6950338	0	0	0	2	2	0	0	2	0	2	2	2	1	0	2	0	2	0	2	1	2	0	0	0	2	0	2	0	0	0	2	1	2	0	0	0	2	2	0	0	2	0	0	0	0	2	0
12	chr01	chr01_6962310	0	0	0	2	2	0	0	2	0	2	2	2	1	0	2	0	2	0	2	1	2	0	0	0	2	0	2	0	0	0	2	1	2	0	0	0	2	2	0	0	2	0	0	0	0	2	0
13	chr01	chr01_7005390	0	0	2	2	2	0	0	2	0	2	2	2	0	0	2	0	2	0	2	1	2	0	0	0	2	0	2	0	0	0	2	1	2	0	0	0	2	2	1	0	2	0	0	0	2	2	0
14	chr01	chr01_7847128	2	2	2	2	2	0	0	2	0	2	2	0	0	0	2	0	0	0	2	1	2	0	0	0	2	0	2	2	0	2	2	2	2	0	0	0	2	2	0	2	2	0	0	2	0	2	0
15	chr01	chr01_8221027	2	2	2	2	2	0	0	2	0	2	2	0	0	0	2	0	0	0	2	1	2	0	0	0	2	0	2	2	0	2	2	2	2	0	0	0	2	2	0	2	2	0	0	2	0	2	0
16	chr01	chr01_8509783	2	2	2	2	2	0	0	2	0	2	2	0	0	0	2	0	2	0	2	1	2	0	2	0	2	0	2	2	0	2	2	2	2	0	0	0	2	2	0	2	2	0	0	0	0	2	0
17	chr01	chr01_8709969	2	2	2	2	2	0	0	2	0	2	2	0	0	0	2	0	2	0	2	1	2	0	2	0	2	0	2	2	0	2	2	2	2	0	0	0	2	2	0	2	2	0	0	0	0	2	0
18	chr01	chr01_8959187	2	2	2	2	2	0	0	2	0	2	2	0	0	0	2	0	2	0	2	1	2	0	2	0	2	0	2	2	0	2	2	2	2	0	0	0	2	2	0	0	2	0	0	0	0	2	0
19	chr01	chr01_9392804	2	2	1	2	2	0	0	2	0	2	2	0	0	0	2	0	2	0	2	2	2	0	2	0	2	0	2	2	0	2	2	2	2	0	0	0	2	2	0	0	1	0	0	0	0	2	0
20	chr01	chr01_9727509	2	2	0	2	2	0	0	2	0	2	2	0	0	0	2	0	2	0	2	2	2	2	1	0	2	0	2	2	0	2	2	2	0	0	0	0	2	2	2	0	1	0	2	0	0	2	0
21	chr01	chr01_9880602	2	2	0	2	2	0	0	2	1	2	2	0	0	0	2	0	2	0	2	2	2	2	0	0	2	0	2	2	0	2	2	2	0	0	0	0	2	2	2	0	0	0	2	0	0	2	0
22	chr01	chr01_10219743	2	2	0	2	2	0	0	2	1	2	2	-1	2	0	2	0	2	0	2	2	2	2	0	0	2	0	2	2	0	2	2	2	0	0	0	0	2	2	2	0	0	0	2	0	0	2	0
23	chr01	chr01_10508312	2	2	0	2	2	2	0	0	1	2	2	0	2	0	2	0	2	0	2	2	2	2	0	0	2	0	2	2	0	2	2	2	0	0	0	0	2	2	2	0	0	0	2	0	0	2	0
24	chr01	chr01_10747508	2	2	0	2	2	2	0	0	1	2	2	0	2	0	2	2	2	0	2	1	2	2	0	0	2	0	2	2	0	-1	2	2	0	0	0	0	2	2	2	0	0	0	2	0	0	2	0
25	chr01	chr01_10949580	2	2	0	2	2	2	0	0	1	2	2	0	2	0	2	2	2	0	2	1	2	2	0	0	2	0	2	2	0	2	2	2	0	0	0	0	2	2	2	0	0	0	2	0	0	2	0
26	chr01	chr01_11209993	2	2	0	2	2	2	0	0	1	2	2	0	2	0	2	2	0	0	2	2	2	2	0	0	2	0	2	2	0	2	2	2	0	0	0	0	2	2	2	0	0	0	2	0	0	2	0
27	chr01	chr01_11422519	2	2	0	2	2	2	0	0	1	2	2	0	2	0	2	2	0	0	2	2	2	2	0	0	2	0	2	2	0	2	2	2	0	0	0	0	2	2	2	0	0	0	2	0	0	0	0
28	chr01	chr01_11817615	2	0	0	2	2	2	0	0	1	2	2	0	2	0	2	2	0	0	2	2	2	2	0	0	0	0	2	2	0	2	2	2	0	0	0	2	2	2	2	0	0	0	2	0	0	0	0
29	chr01	chr01_11845635	2	0	0	2	2	2	0	0	1	2	2	0	2	0	2	2	0	0	2	2	2	2	0	0	0	0	2	2	0	2	2	2	0	0	0	2	2	-1	2	0	0	0	2	0	0	0	0
30	chr01	chr01_12085916	2	0	0	2	2	2	0	0	1	2	2	0	2	0	2	2	0	0	2	2	2	2	0	0	0	0	2	2	0	2	2	2	0	0	0	2	2	2	2	0	0	0	2	0	0	0	0
31	chr01	chr01_12947332	2	0	0	2	2	2	0	0	1	2	2	0	2	0	2	2	0	0	2	2	0	2	0	0	0	0	1	2	0	2	2	2	0	0	0	2	0	2	0	0	2	0	2	0	0	0	0
32	chr01	chr01_13208844	2	0	0	2	2	-1	0	0	1	2	2	0	2	0	2	2	0	0	2	2	0	2	0	0	0	0	1	2	0	2	2	2	0	0	0	2	0	2	0	0	2	0	2	0	0	0	0
33	chr01	chr01_13954900	2	0	0	2	2	2	0	0	1	2	2	0	2	0	2	0	0	0	2	2	0	2	0	0	0	0	1	2	0	2	2	2	0	2	0	2	0	2	0	0	2	0	2	0	0	0	0
34	chr01	chr01_14249773	2	2	2	2	2	2	0	0	1	2	2	0	2	0	2	0	0	0	2	2	0	2	0	0	0	0	2	2	0	2	2	2	0	2	0	2	0	2	0	0	2	0	2	0	0	0	0
35	chr01	chr01_14710701	2	2	2	2	2	2	0	0	1	0	2	0	2	0	2	0	0	0	2	2	0	2	0	0	0	0	0	2	0	2	2	2	0	2	0	2	0	2	0	0	2	0	2	0	0	0	0
36	chr01	chr01_15013659	2	2	2	2	2	2	0	0	1	0	2	0	2	0	2	0	0	0	2	2	0	2	0	0	0	0	0	2	2	2	2	2	0	2	0	2	0	2	0	0	2	0	2	0	0	0	0
37	chr01	chr01_15132528	2	2	2	2	2	2	0	0	1	0	2	0	2	0	2	0	0	0	2	2	0	2	0	0	0	0	0	2	2	2	2	2	0	2	0	2	0	2	0	0	2	0	2	0	0	0	0
38	chr01	chr01_15337994	2	2	2	2	2	2	0	0	1	0	2	0	2	0	2	0	0	0	2	2	0	2	0	0	0	0	0	2	2	2	2	2	0	2	0	2	0	2	0	0	2	0	2	0	0	0	0
39	chr01	chr01_16144280	2	2	2	2	2	2	0	0	1	0	2	0	2	0	2	0	0	0	2	2	0	2	0	0	0	0	0	2	2	2	2	2	0	2	0	2	0	2	0	0	2	0	2	0	0	0	0
40	chr01	chr01_16677609	2	2	2	2	2	2	0	0	1	0	2	0	2	0	2	0	0	0	2	2	0	2	0	0	0	0	0	2	2	2	2	2	0	2	0	2	0	2	0	0	2	0	2	0	0	0	0
41	chr01	chr01_17081395	2	2	2	2	2	2	0	0	1	0	2	0	2	0	2	0	0	0	2	2	0	2	0	0	0	0	0	2	2	2	2	2	0	2	0	2	0	2	0	0	2	0	2	0	0	0	0
42	chr01	chr01_17387570	2	2	2	2	2	2	0	0	1	0	2	0	2	0	2	0	0	0	2	2	0	2	0	0	0	0	0	2	2	2	2	2	0	2	0	2	0	2	0	0	2	0	2	0	0	0	0
43	chr01	chr01_17540508	2	2	2	2	2	2	0	0	1	0	2	0	2	0	2	0	0	0	2	2	0	2	0	0	0	0	0	2	2	2	2	2	0	2	0	2	0	2	0	0	2	0	2	0	0	0	0
44	chr01	chr01_17904770	2	2	2	2	2	2	0	0	1	0	2	0	2	0	2	0	0	0	2	2	0	2	0	0	0	0	0	2	2	2	2	2	0	2	0	2	0	2	0	0	2	0	2	0	0	0	0
45	chr01	chr01_18537375	2	2	2	2	2	2	2	0	1	0	2	0	2	0	2	0	0	0	2	2	0	2	0	0	0	0	0	2	2	2	2	2	0	2	0	2	0	2	0	0	2	0	2	0	0	0	0
46	chr01	chr01_18614158	2	2	2	2	2	2	2	0	1	0	2	0	2	0	2	0	0	0	2	2	0	2	0	0	0	0	0	2	2	2	2	2	0	2	0	2	0	2	0	0	2	0	2	0	0	0	0
47	chr01	chr01_18801488	2	2	2	2	2	2	2	0	1	0	2	0	2	0	2	0	0	0	2	2	0	2	0	0	0	0	0	2	2	2	2	2	0	2	0	2	0	2	0	0	2	0	2	0	0	0	0
48	chr01	chr01_18999843	2	2	2	2	2	0	2	0	1	0	2	0	2	0	2	0	0	0	2	2	0	2	0	0	0	0	0	2	2	2	2	2	0	2	0	2	0	2	0	0	2	0	2	0	2	0	0
49	chr01	chr01_19095472	2	2	2	2	2	0	2	0	1	0	2	2	2	0	2	0	0	0	2	2	0	2	0	0	0	0	0	2	2	2	2	2	0	2	0	2	0	2	0	0	2	0	2	0	2	0	0
50	chr01	chr01_19985793	2	2	2	2	2	0	2	0	1	0	2	2	2	0	2	0	0	0	2	2	0	2	0	0	0	0	0	2	2	2	2	2	0	2	0	2	0	0	0	0	2	0	2	0	2	2	0
51	chr01	chr01_20278128	2	2	2	2	2	2	2	0	1	0	2	2	2	0	2	0	0	0	2	2	0	2	0	0	0	0	0	2	2	2	0	2	0	2	0	2	0	0	0	2	0	0	2	0	2	2	0
52	chr01	chr01_20488201	2	2	2	2	2	2	2	0	1	0	2	2	2	0	2	0	0	0	2	2	0	2	0	0	0	0	0	2	2	2	0	0	0	2	0	2	0	0	0	2	2	0	2	0	2	2	0
53	chr01	chr01_21361944	2	2	2	2	2	2	2	0	1	0	0	2	2	0	2	0	0	0	2	2	0	2	0	0	0	0	0	2	2	2	0	0	0	2	0	2	0	0	0	2	2	0	2	0	2	2	0
54	chr01	chr01_23239662	2	2	-1	2	2	2	2	0	1	-1	0	-1	2	-1	2	-1	-1	-1	0	2	0	2	2	-1	1	-1	2	2	2	2	2	0	-1	-1	0	2	2	2	2	2	2	2	2	2	2	2	-1
55	chr01	chr01_23240729	1	2	0	2	2	2	2	0	1	0	0	0	2	0	2	0	0	0	0	2	0	2	2	0	1	0	2	2	2	2	2	0	0	0	0	2	2	2	2	2	2	2	2	2	2	2	0
56	chr01	chr01_23434283	1	2	0	2	2	2	2	0	1	0	0	0	2	0	2	0	0	0	0	2	0	2	2	0	1	0	2	2	2	2	2	0	0	0	0	2	2	2	0	2	2	2	2	2	2	2	0
57	chr01	chr01_23656773	1	2	0	2	2	2	2	0	1	0	0	0	2	0	2	0	0	0	0	2	0	2	2	0	2	0	2	2	2	2	2	0	0	0	0	2	2	2	0	2	2	2	2	2	2	2	0
58	chr01	chr01_23672875	1	2	0	2	2	2	2	0	1	0	0	0	2	0	2	0	0	0	0	2	0	2	2	0	2	0	2	2	2	2	2	0	0	0	0	2	2	2	0	2	2	2	2	2	2	2	0
59	chr01	chr01_23750419	1	0	0	2	2	2	2	0	1	0	0	0	1	0	2	0	0	0	0	2	0	2	2	0	2	0	2	2	2	2	2	0	0	0	0	2	2	2	0	2	2	2	2	2	2	2	0
60	chr01	chr01_24050118	1	0	0	2	2	2	2	0	1	0	0	0	0	0	2	0	0	0	0	2	0	2	2	0	2	0	2	2	2	2	2	0	0	0	0	2	2	2	0	2	2	2	2	2	2	2	0
61	chr01	chr01_24334625	1	0	0	2	2	2	2	0	1	0	0	0	0	0	2	0	0	0	0	2	0	2	2	0	2	0	2	2	2	2	2	0	0	0	0	2	2	2	0	2	2	2	2	2	2	2	0
62	chr01	chr01_24366725	1	0	0	2	2	2	2	0	1	0	0	0	0	0	2	0	0	0	0	2	0	2	2	0	2	0	2	2	2	2	2	0	0	0	0	2	2	2	0	2	2	2	2	2	2	2	0
63	chr01	chr01_24515673	2	0	0	2	2	2	2	0	1	0	0	0	-1	0	0	0	0	0	0	2	0	2	2	0	2	0	2	2	2	2	2	0	0	0	0	2	2	2	0	2	2	2	2	2	2	2	0
64	chr01	chr01_24592710	2	0	0	2	2	2	2	0	1	0	0	0	0	0	0	0	0	0	0	2	0	2	2	0	2	0	2	2	2	2	2	0	0	0	0	2	2	2	0	2	2	2	2	2	2	2	0
65	chr01	chr01_24741254	2	0	0	2	2	2	2	0	1	0	0	0	0	0	0	0	0	0	0	2	0	2	2	0	2	0	2	2	2	2	2	0	0	0	0	2	2	2	0	2	2	2	2	2	2	2	0
66	chr01	chr01_24958106	2	0	0	2	2	2	2	0	1	0	0	0	0	0	0	0	0	0	2	2	0	2	2	0	2	0	2	2	2	2	2	0	0	0	0	2	2	2	0	2	2	2	2	2	2	2	0
67	chr01	chr01_27055210	2	0	0	2	2	2	2	0	2	0	0	1	0	0	0	2	0	0	2	2	0	2	2	0	2	0	0	2	2	2	2	0	0	0	0	2	2	2	0	2	2	2	2	2	2	2	0
68	chr01	chr01_32734306	1	0	0	2	2	2	2	2	2	0	0	1	0	0	0	0	0	0	0	2	2	0	2	0	2	0	0	1	2	2	0	0	2	0	0	2	0	0	0	2	2	2	2	2	2	2	0
69	chr01	chr01_32998897	1	0	0	2	2	2	2	2	2	0	0	1	0	2	0	0	0	0	0	1	2	0	2	0	2	0	0	1	2	2	0	0	2	0	0	2	0	0	0	2	2	2	2	2	2	2	0
70	chr01	chr01_33887084	1	0	0	2	2	2	2	0	2	0	0	1	0	2	0	0	0	0	0	1	2	2	2	0	2	0	0	1	2	2	2	0	2	0	0	2	0	0	0	2	0	2	2	2	2	2	0
71	chr01	chr01_34102017	1	0	0	2	2	2	2	0	2	0	0	1	0	2	0	0	0	0	0	1	2	2	2	0	2	0	0	1	2	2	2	0	2	0	0	2	0	0	0	2	0	2	2	2	2	2	0
72	chr01	chr01_34728965	1	0	2	2	2	0	2	0	1	0	0	2	0	2	0	0	0	0	0	1	2	2	2	0	2	0	0	1	0	2	2	0	2	0	0	2	0	0	0	2	0	2	2	2	2	2	2
73	chr01	chr01_34731512	1	0	2	2	2	0	2	0	2	0	0	2	0	2	0	0	0	0	0	1	2	2	2	0	2	0	0	1	0	2	2	0	2	0	0	2	0	0	0	2	0	2	2	2	2	2	2
74	chr01	chr01_34744713	1	0	2	2	2	0	2	0	2	0	0	2	0	2	0	0	0	0	0	1	2	2	2	0	2	0	0	1	0	2	2	0	2	0	0	2	0	0	0	2	0	2	2	2	2	2	2
75	chr01	chr01_34919159	1	0	2	2	2	0	2	0	1	0	0	2	0	2	0	0	0	0	0	1	2	2	2	0	2	0	0	1	0	2	2	0	2	0	0	2	0	0	0	2	0	2	2	2	2	2	2
76	chr01	chr01_35190113	2	0	2	2	2	0	2	0	1	0	0	2	0	2	0	0	0	0	0	1	2	2	2	0	2	0	0	1	0	2	2	0	2	0	0	2	0	2	0	2	0	2	2	2	2	2	2
77	chr01	chr01_35909958	2	0	2	0	2	0	2	0	2	0	0	2	0	2	0	0	0	0	0	1	2	2	2	0	2	0	2	1	0	2	2	0	2	0	0	2	2	2	2	2	0	2	2	2	2	2	2
78	chr01	chr01_36649551	2	0	2	0	2	0	2	0	1	0	0	2	0	2	0	0	0	0	0	2	2	2	2	0	2	0	2	1	0	2	2	0	2	0	0	2	2	2	2	2	0	2	0	2	2	2	2
79	chr01	chr01_37284842	2	0	2	0	2	0	2	0	0	0	0	2	0	2	0	0	0	0	0	2	2	2	2	0	2	0	2	1	0	2	2	0	2	0	0	2	2	2	2	2	0	2	0	2	2	2	2
80	chr01	chr01_37540963	2	0	2	0	2	0	2	0	0	0	0	2	0	2	0	0	0	0	0	0	2	2	2	0	2	0	2	1	0	2	2	0	2	0	0	2	2	2	2	2	0	2	0	2	2	2	2
81	chr01	chr01_38079312	2	0	2	0	2	0	2	0	0	0	0	1	0	2	2	2	0	0	0	0	2	2	2	0	2	0	2	1	0	2	2	0	2	0	0	2	2	2	2	2	0	2	0	2	2	2	2
82	chr01	chr01_38104765	2	0	2	0	2	0	2	0	0	0	0	1	0	2	2	2	0	0	0	0	2	2	2	0	2	0	2	1	0	2	2	0	2	0	0	2	2	2	2	2	0	2	0	2	2	2	2
83	chr01	chr01_39622533	2	0	2	0	2	0	2	0	2	0	0	1	0	1	2	2	2	0	0	0	0	2	0	0	1	0	2	1	0	2	2	0	2	0	0	2	2	2	2	2	0	2	2	2	2	2	2
84	chr01	chr01_39943861	2	0	2	0	2	0	2	0	1	0	0	1	0	0	2	2	2	0	0	0	0	2	0	0	1	0	2	0	0	2	2	0	2	0	0	2	2	1	2	2	0	2	2	2	2	2	2
85	chr01	chr01_40089944	2	0	2	0	2	0	2	0	2	0	0	1	0	0	2	2	2	0	0	0	0	2	0	0	1	0	2	0	0	2	2	0	2	0	0	2	2	1	2	2	0	2	2	2	2	2	2
86	chr01	chr01_40437865	2	0	2	0	2	0	2	0	2	2	0	1	0	0	2	2	2	0	0	0	2	2	0	0	0	0	2	0	0	2	2	0	2	0	0	2	2	1	2	2	0	2	2	2	2	2	2
87	chr01	chr01_41138835	2	0	2	1	2	0	2	0	2	2	0	1	0	0	2	2	2	0	0	2	2	2	0	0	0	0	2	0	0	2	2	0	0	0	0	2	2	1	1	2	0	2	2	2	0	2	2
88	chr01	chr01_41371769	2	0	2	0	2	0	2	0	1	2	0	1	0	0	2	2	2	0	2	2	2	2	0	2	0	0	2	0	0	2	2	0	0	0	0	2	2	1	1	0	0	0	2	2	0	2	2
89	chr01	chr01_41546787	2	0	2	0	2	0	2	0	1	2	0	1	0	0	2	2	2	0	2	2	2	2	0	2	0	0	2	0	0	2	2	0	0	0	0	2	2	1	1	0	0	0	2	2	0	2	2
90	chr01	chr01_41628856	2	0	2	0	2	0	2	0	1	2	0	1	0	0	2	2	2	0	1	2	2	2	0	2	0	0	2	0	0	2	2	0	0	0	0	2	2	1	1	0	0	0	2	2	0	2	2
91	chr01	chr01_41979600	2	0	2	0	2	0	2	2	1	2	1	1	0	0	2	2	0	0	1	2	2	2	0	2	0	0	2	0	0	2	2	0	0	0	0	0	2	2	1	0	0	0	2	2	0	2	2
92	chr01	chr01_42234111	2	0	2	0	2	0	2	2	1	2	0	1	0	0	2	2	0	0	1	2	2	0	0	2	0	2	2	0	2	2	2	0	0	0	2	0	2	2	2	0	0	0	2	2	0	2	2
93	chr01	chr01_42482913	2	0	2	0	2	0	2	2	1	2	0	1	0	0	2	2	0	0	0	2	2	0	0	2	0	2	2	0	2	2	2	0	0	0	2	0	2	2	2	0	0	0	2	2	0	2	2
94	chr01	chr01_42661152	2	0	2	0	2	0	2	2	1	2	0	1	0	0	2	2	0	0	0	2	2	0	0	2	0	2	2	0	2	2	2	0	0	0	2	0	2	2	2	0	0	0	2	2	0	2	2
95	chr01	chr01_42946801	2	0	2	0	2	0	0	2	1	2	0	1	0	0	2	2	0	0	1	2	2	0	0	2	0	2	2	0	2	2	2	0	0	0	2	0	2	2	1	0	0	0	2	2	0	2	2
96	chr01	chr01_43140530	2	0	2	0	2	0	0	2	1	2	0	0	0	0	2	2	0	0	2	2	2	0	0	2	0	2	2	0	2	2	2	0	0	0	2	0	2	2	1	0	2	0	2	2	0	2	2
97	chr02	chr02_390336	2	0	2	2	2	0	0	2	0	0	2	2	0	2	2	0	2	0	2	0	0	0	2	2	0	2	2	0	2	2	0	2	0	0	2	0	2	2	0	2	0	0	0	0	2	2	0
98	chr02	chr02_603490	2	0	2	2	2	0	0	2	0	0	2	2	0	2	2	0	2	0	2	0	0	0	2	2	0	2	2	0	2	2	0	2	0	0	2	0	2	2	0	2	0	2	0	0	2	2	2
99	chr02	chr02_1139715	2	0	2	2	2	0	0	2	0	0	2	2	0	2	2	0	2	0	2	0	0	0	2	2	0	2	2	0	1	2	0	0	0	0	2	0	2	2	0	2	0	2	0	0	2	0	2
100	chr02	chr02_1464369	2	0	2	0	2	2	0	2	0	0	2	2	0	2	2	0	2	0	2	0	0	0	2	2	0	2	2	0	1	2	0	0	0	0	2	0	2	2	0	2	0	2	0	0	2	0	2
101	chr02	chr02_1920981	2	0	2	0	2	2	0	2	0	0	2	2	2	2	2	0	2	0	2	0	2	0	2	2	0	2	2	0	1	2	0	0	2	0	2	0	2	0	0	2	0	2	0	0	2	0	2
102	chr02	chr02_4372712	0	0	2	0	0	2	0	2	0	0	2	0	2	2	0	0	2	0	2	0	2	0	2	2	0	2	2	0	1	2	0	2	2	0	2	0	2	0	0	0	0	2	2	0	2	0	0
103	chr02	chr02_4419382	0	0	2	0	0	2	0	2	0	0	2	0	2	2	0	0	2	0	2	0	2	0	2	2	0	2	2	0	2	2	0	2	2	0	2	0	2	0	0	0	0	2	2	0	2	0	0
104	chr02	chr02_4656692	0	0	2	0	0	0	0	2	0	0	2	0	2	0	0	0	2	0	2	0	2	0	2	2	0	2	2	0	2	2	0	2	2	0	2	0	2	0	0	0	0	2	0	0	2	0	2
105	chr02	chr02_4927125	0	0	2	0	0	0	0	2	0	0	2	0	2	0	0	0	2	0	2	0	2	0	2	0	2	2	2	0	2	2	0	2	2	0	2	0	2	0	0	0	0	2	0	0	2	0	2
106	chr02	chr02_5120420	0	0	2	0	0	0	0	2	0	0	2	0	2	0	0	0	2	0	2	0	2	0	2	0	2	2	2	0	2	2	0	2	2	0	2	0	2	0	0	2	0	2	0	0	2	0	2
107	chr02	chr02_5329403	0	0	2	0	0	0	0	2	0	0	2	0	2	0	0	0	2	0	2	0	2	0	2	0	2	2	2	0	2	2	0	2	2	0	2	0	2	0	0	2	0	2	0	0	2	0	2
108	chr02	chr02_5523756	0	0	2	0	0	0	0	2	0	0	2	0	2	0	2	0	2	0	2	0	0	0	2	0	0	2	2	0	2	2	0	2	0	0	2	0	2	0	0	2	0	2	0	0	2	0	2
109	chr02	chr02_5670594	0	0	2	0	0	0	0	2	0	0	2	0	2	0	2	0	2	0	2	0	0	0	2	0	0	2	2	0	2	2	0	2	0	0	2	0	2	0	0	2	0	2	0	0	2	0	2
110	chr02	chr02_5819810	0	0	2	0	0	0	0	2	0	0	2	0	2	0	2	0	2	0	2	0	0	0	2	0	0	2	2	0	2	2	0	2	0	0	2	0	2	0	0	2	0	2	0	0	2	0	2
111	chr02	chr02_7801801	0	0	2	0	0	0	2	0	0	0	2	0	0	0	0	0	2	1	2	0	0	0	0	2	2	0	2	0	2	2	2	2	0	0	2	0	2	0	2	2	0	2	0	2	2	0	2
112	chr02	chr02_8857888	2	0	2	0	0	0	2	0	0	0	2	0	0	0	0	0	2	1	2	0	0	0	0	2	2	0	2	0	0	2	0	2	0	0	2	0	2	0	2	2	0	2	2	2	2	0	2
113	chr02	chr02_8917955	2	0	2	0	0	0	2	0	0	0	2	0	0	0	0	0	2	1	2	0	0	0	0	2	2	0	2	0	0	2	0	2	0	0	2	0	2	0	2	2	0	2	2	2	2	0	2
114	chr02	chr02_9978736	2	0	2	0	2	0	2	0	0	0	2	2	2	0	2	0	2	1	2	0	2	2	2	2	2	0	2	0	0	1	0	1	0	0	2	0	2	0	2	2	0	2	1	2	2	0	2
115	chr02	chr02_10801112	2	0	1	0	2	0	2	0	0	0	2	2	2	0	2	0	2	0	2	0	2	0	2	2	0	0	2	0	0	2	0	2	0	2	0	0	2	0	2	2	0	2	2	2	2	0	2
116	chr02	chr02_11097886	2	0	1	0	2	0	2	0	0	0	2	2	2	0	2	0	2	0	2	0	2	0	2	2	0	0	2	0	0	2	0	2	0	2	0	0	2	0	2	2	0	2	2	2	2	0	2
117	chr02	chr02_11211324	2	0	1	0	2	0	2	0	0	0	2	2	2	0	2	0	2	0	2	0	2	0	2	2	0	0	2	0	0	2	0	2	2	2	0	0	2	0	2	2	0	2	2	2	2	0	2
118	chr02	chr02_19483986	2	0	2	0	2	0	2	0	0	0	0	2	2	2	2	0	2	0	0	2	0	2	2	2	0	0	2	2	0	2	0	0	0	0	2	2	2	0	2	2	0	2	2	0	0	2	2
119	chr02	chr02_19672436	2	0	2	0	2	0	2	0	0	2	0	0	2	2	2	0	2	0	0	2	0	2	2	2	0	0	2	2	0	2	0	0	0	0	2	2	2	0	2	2	0	2	2	0	0	2	2
120	chr02	chr02_19888551	2	0	2	0	2	0	2	0	0	2	0	0	2	2	2	0	2	0	0	2	0	2	2	2	0	0	2	2	0	2	0	0	0	0	2	2	2	0	2	2	0	2	2	0	0	2	2
121	chr02	chr02_21123989	0	0	2	0	0	0	2	0	0	0	0	0	0	2	2	0	0	0	0	2	2	2	0	2	0	2	2	2	0	2	0	0	0	0	2	2	2	0	2	2	0	2	2	0	0	2	2
122	chr02	chr02_22218724	0	2	0	0	0	0	2	0	0	0	0	2	0	2	2	0	0	0	0	2	2	2	0	2	0	2	2	2	0	2	0	2	0	0	2	0	2	0	0	2	0	2	2	2	2	2	2
123	chr02	chr02_22584996	0	2	0	0	0	0	2	0	0	0	0	2	0	2	2	0	0	0	0	2	2	0	0	2	1	2	2	2	0	2	0	2	0	0	2	0	2	0	0	2	0	2	2	2	2	2	2
124	chr02	chr02_22684234	0	2	0	0	0	0	2	0	-1	0	2	2	-1	2	2	0	-1	0	0	2	2	-1	0	2	1	2	2	2	0	2	0	2	0	0	2	0	2	-1	0	2	0	2	2	2	2	2	2
125	chr02	chr02_23078724	0	2	0	0	0	0	0	0	0	0	2	2	0	2	2	0	2	2	0	2	2	0	0	2	1	2	2	2	0	2	0	2	0	0	2	0	2	0	0	2	0	2	2	2	2	2	2
126	chr02	chr02_23182326	0	2	0	0	0	0	0	0	0	0	2	2	0	2	2	0	2	2	0	2	2	0	0	2	1	2	2	2	0	2	0	2	0	0	2	0	2	0	0	2	0	2	2	2	2	2	2
127	chr02	chr02_23739361	0	2	0	0	0	0	0	0	1	0	2	2	0	2	2	0	2	2	0	2	2	0	0	2	1	2	2	2	0	2	0	2	0	0	2	0	2	0	0	2	0	2	2	2	2	2	2
128	chr02	chr02_24884978	0	0	0	0	0	0	0	0	1	0	2	2	0	2	2	0	2	2	0	2	2	0	2	2	1	2	2	2	0	2	0	2	0	0	0	0	2	0	0	2	0	2	2	2	2	2	2
129	chr02	chr02_25019879	0	0	0	0	0	0	0	0	1	0	2	2	0	2	2	0	2	2	0	2	2	0	2	2	1	2	2	2	0	2	0	2	0	0	0	0	2	0	0	2	0	2	2	2	2	2	2
130	chr02	chr02_25162443	0	2	0	0	0	0	0	0	1	0	2	2	0	2	2	0	2	2	0	2	2	0	2	2	0	2	2	2	0	2	0	2	0	0	0	2	2	0	0	2	0	2	2	2	2	2	2
131	chr02	chr02_25510192	0	0	0	0	0	0	0	0	1	0	2	2	0	2	2	0	2	2	0	2	2	0	2	2	0	2	2	2	0	2	0	2	0	0	0	0	2	0	0	2	0	2	2	2	2	2	2
132	chr02	chr02_26003809	0	0	0	0	2	0	0	0	1	0	2	2	0	2	2	0	2	2	0	2	2	0	2	2	0	2	2	2	0	2	0	2	0	0	0	0	2	0	0	2	0	2	2	2	0	2	2
133	chr02	chr02_26176180	0	0	0	0	2	0	0	2	1	0	2	2	0	2	2	0	2	2	0	2	2	0	2	2	0	2	2	2	0	2	0	2	0	0	0	0	2	0	0	2	0	2	2	2	0	2	2
134	chr02	chr02_26252449	0	0	0	0	2	0	0	2	1	0	2	2	0	2	2	0	2	2	0	2	2	0	2	2	0	2	2	2	0	2	0	2	0	0	0	0	2	0	0	2	0	2	2	2	0	2	2
135	chr02	chr02_26684782	0	0	0	0	2	0	0	2	1	0	2	2	0	2	2	0	0	2	0	2	2	0	2	2	0	2	2	2	0	2	0	2	0	0	0	0	2	0	0	0	0	2	2	2	0	2	0
136	chr02	chr02_26691450	0	0	0	0	2	0	0	2	1	0	2	0	0	2	2	0	0	2	0	2	2	0	2	2	0	2	2	2	0	-1	0	2	0	0	0	0	2	0	0	0	0	-1	2	2	0	2	0
137	chr02	chr02_27049326	0	0	0	0	2	0	0	2	1	0	2	2	0	2	2	0	0	2	0	2	2	0	2	2	0	0	2	2	0	2	0	2	0	0	0	0	2	0	0	0	0	2	2	2	0	2	0
138	chr02	chr02_28329161	0	0	0	1	2	0	0	2	1	0	2	2	0	2	2	0	2	2	0	2	2	0	2	2	0	0	2	2	0	0	0	2	0	0	0	0	2	2	0	0	0	2	2	2	0	2	0
139	chr02	chr02_28487730	0	0	0	1	2	0	0	2	1	0	2	2	0	2	2	0	2	2	0	2	2	0	2	2	0	0	2	2	0	0	0	2	0	0	0	0	2	2	0	0	0	2	2	2	0	2	0
140	chr02	chr02_29187837	0	0	0	1	2	0	0	2	1	0	2	2	2	2	2	2	2	2	0	2	2	0	2	0	0	0	2	2	0	0	0	2	0	0	0	0	2	2	0	0	0	2	2	2	0	2	0
141	chr02	chr02_29958026	0	0	0	1	2	0	0	2	1	0	2	0	2	2	2	2	2	2	0	2	2	0	2	0	0	0	2	2	0	0	0	2	0	0	0	0	2	2	0	0	0	2	2	2	0	2	0
142	chr02	chr02_30196217	0	0	0	1	2	0	0	2	1	0	2	0	2	2	2	2	2	2	0	0	2	2	2	0	0	0	2	2	0	0	0	2	0	0	0	0	2	2	0	0	0	2	2	2	0	2	0
143	chr02	chr02_30815946	0	0	2	1	2	0	0	2	1	0	2	0	2	2	2	2	2	2	0	0	2	2	2	1	0	0	2	2	0	0	0	2	0	0	0	0	2	2	0	0	0	2	2	2	0	2	0
144	chr02	chr02_31004451	0	0	2	1	2	0	0	2	1	0	2	0	2	2	2	2	2	2	0	0	2	2	2	1	0	0	2	2	0	0	0	2	0	0	0	0	2	2	0	0	0	2	2	2	0	2	0
145	chr02	chr02_31269371	0	0	2	1	2	0	0	2	1	0	2	0	2	2	2	2	2	2	0	0	2	2	2	1	0	0	2	2	0	0	0	2	0	0	0	0	2	2	0	0	0	2	2	2	0	2	0
146	chr02	chr02_31546386	0	0	2	1	2	0	0	2	1	0	2	0	-1	2	2	2	2	0	0	0	2	-1	2	1	0	0	2	2	0	0	0	2	0	0	0	0	2	2	0	0	0	2	2	2	0	2	0
147	chr02	chr02_32118114	0	0	2	1	2	0	0	2	1	0	2	0	2	2	2	2	2	0	0	0	2	2	2	1	0	0	2	2	0	0	0	2	0	0	0	0	2	2	0	0	0	2	2	2	0	2	0
148	chr02	chr02_32599323	0	0	2	1	2	0	0	2	1	0	2	0	2	2	0	2	2	2	2	0	2	2	2	1	0	0	2	2	0	0	0	2	0	0	0	0	2	2	0	0	2	2	2	2	0	2	0
149	chr02	chr02_33142844	0	0	2	1	2	0	0	2	2	0	2	0	2	2	0	2	2	2	2	0	2	2	0	1	0	0	2	2	0	0	0	2	0	0	0	0	2	2	0	0	2	2	2	2	0	2	0
150	chr02	chr02_33208146	0	0	2	1	2	0	0	2	2	0	2	0	2	2	0	2	2	2	2	0	2	2	0	1	0	0	2	2	0	0	0	2	0	0	0	0	2	2	0	0	2	2	2	2	0	2	0
151	chr02	chr02_33465007	0	0	2	1	2	0	0	2	1	0	2	0	2	2	0	2	2	2	2	0	2	2	0	1	0	0	2	2	0	2	0	2	0	0	0	0	2	2	0	0	2	2	2	2	0	2	0
152	chr02	chr02_33973330	0	0	2	0	2	0	0	0	1	0	2	0	2	2	0	2	2	2	2	0	2	2	0	2	0	0	2	2	0	0	0	2	0	0	0	0	2	2	0	0	2	2	2	2	0	2	0
153	chr02	chr02_34635870	0	0	2	0	2	0	0	0	1	0	2	2	2	2	0	2	2	0	2	0	2	2	0	2	0	0	2	2	0	0	0	2	0	0	0	0	2	2	0	0	2	2	2	2	0	2	0
154	chr02	chr02_34687983	0	0	2	0	2	0	0	0	1	0	2	2	2	2	0	2	2	0	2	0	2	2	0	2	0	0	2	2	0	0	0	2	0	0	0	0	2	2	0	0	2	2	2	2	0	2	0
155	chr02	chr02_34759938	0	0	2	0	2	0	0	0	1	0	2	2	2	2	0	2	2	0	2	0	2	2	0	2	0	0	2	2	0	0	0	2	0	0	0	0	2	2	0	0	2	2	2	2	0	2	0
156	chr02	chr02_35088373	0	2	0	0	2	0	0	0	1	0	2	2	2	2	0	2	2	0	2	0	2	2	0	2	0	0	2	2	0	0	0	2	0	0	0	0	2	2	0	0	2	2	2	2	0	2	0
157	chr02	chr02_35094096	0	2	0	0	2	0	0	0	1	0	2	2	2	2	0	2	2	0	2	0	2	2	0	2	0	0	2	2	0	0	0	2	0	0	0	0	2	2	0	0	2	2	2	2	0	2	0
158	chr02	chr02_35187201	0	2	0	0	2	0	2	0	1	0	2	2	2	2	0	2	2	0	2	0	2	2	0	2	0	0	2	2	0	0	0	2	0	0	0	0	2	2	0	0	2	2	2	2	0	2	0
159	chr02	chr02_35216781	0	2	0	0	2	0	2	0	1	0	2	2	2	2	0	2	2	0	2	0	2	2	0	2	0	0	2	2	0	0	0	2	2	0	0	0	2	2	0	0	2	2	2	2	0	2	0
160	chr02	chr02_35401891	0	2	0	0	2	0	2	0	1	0	2	2	2	0	0	2	2	0	2	0	2	2	0	2	0	0	2	2	0	0	0	2	2	0	0	0	2	2	0	0	2	2	2	2	0	2	0
161	chr02	chr02_35501042	0	2	0	0	2	0	2	0	1	0	2	2	2	0	0	2	2	0	2	0	2	2	0	2	0	0	2	2	0	0	0	2	2	0	0	0	2	2	0	0	2	2	2	2	0	2	0
162	chr02	chr02_35568365	0	2	0	0	2	0	2	0	1	0	2	2	2	0	0	2	2	0	2	0	2	2	0	2	0	0	2	2	0	0	0	2	2	0	0	0	2	2	0	0	2	2	2	2	0	2	0
163	chr02	chr02_35587883	0	2	0	0	2	0	2	0	1	0	2	2	2	0	0	2	2	0	2	0	2	2	0	2	0	0	2	2	0	0	0	2	2	0	0	0	2	2	0	0	2	2	2	2	0	2	0
164	chr02	chr02_35762475	0	2	0	0	2	0	2	0	1	0	2	2	2	0	0	2	2	0	2	0	2	2	0	2	0	2	2	2	0	0	0	2	2	0	0	0	2	2	0	0	2	2	2	2	0	2	0
165	chr02	chr02_35788038	0	2	0	0	2	0	2	0	0	0	2	2	2	0	0	2	2	0	2	0	2	2	0	2	0	2	2	2	0	0	0	2	2	0	0	0	2	2	0	0	2	2	2	2	0	2	0
166	chr02	chr02_35812152	0	2	0	0	2	0	2	0	1	0	2	2	2	0	0	2	2	0	2	0	2	2	0	2	0	2	2	2	0	0	0	2	2	0	0	0	2	2	0	0	2	2	2	2	0	2	0
167	chr03	chr03_962390	2	2	0	0	0	2	0	2	0	2	2	2	2	2	0	2	0	0	2	2	2	2	2	0	2	2	0	0	0	2	0	2	2	2	2	2	0	2	0	1	0	2	0	2	2	2	2
168	chr03	chr03_1164119	2	2	0	0	0	2	0	2	0	2	2	2	2	2	0	2	0	0	2	2	2	2	2	0	2	2	0	0	0	2	0	2	2	2	2	2	0	2	0	1	0	2	0	2	2	2	2
169	chr03	chr03_1545991	2	2	0	0	0	2	0	2	1	2	2	2	2	2	2	0	0	0	2	0	2	0	2	0	2	2	0	0	0	2	0	2	2	2	2	2	0	2	0	1	0	2	0	2	2	0	2
170	chr03	chr03_1729434	2	2	0	0	0	2	0	0	1	2	2	2	2	2	2	0	0	0	2	0	2	0	2	2	2	2	0	0	0	2	0	2	2	2	2	2	0	2	0	1	0	2	0	2	2	0	2
171	chr03	chr03_1923995	2	2	0	0	0	2	0	0	1	2	2	2	2	2	2	0	0	0	2	0	2	0	2	2	2	2	0	0	0	2	0	2	2	2	2	2	0	2	0	0	0	2	0	2	2	0	2
172	chr03	chr03_2745334	2	2	2	2	0	2	0	0	1	2	0	2	2	2	2	0	0	0	2	0	2	0	2	2	2	2	0	0	0	0	0	2	2	2	2	2	0	2	0	1	0	2	2	2	2	0	2
173	chr03	chr03_4338025	2	2	2	0	0	2	0	0	0	2	2	2	0	2	0	0	0	0	2	0	2	0	2	2	0	0	0	0	0	0	0	2	2	2	1	2	0	2	0	2	0	2	2	2	2	0	2
174	chr03	chr03_4427241	2	2	2	0	0	2	0	0	0	2	2	2	0	2	0	0	0	0	2	0	2	0	2	2	0	0	0	0	0	0	0	2	2	2	1	2	0	2	0	2	0	2	2	2	2	0	2
175	chr03	chr03_4788297	2	2	2	0	0	2	0	0	0	2	2	2	0	2	2	0	0	0	2	0	2	0	2	2	0	0	0	0	0	0	0	2	2	2	1	2	0	2	0	2	0	2	2	2	2	0	2
176	chr03	chr03_5676626	2	2	2	0	0	2	-1	0	1	2	2	2	2	2	2	0	-1	0	2	0	2	2	2	2	-1	0	0	-1	0	2	0	2	2	-1	1	2	0	2	0	0	-1	2	2	2	2	-1	2
177	chr03	chr03_5824894	2	2	2	0	0	2	0	0	1	2	2	2	2	2	2	0	0	0	2	0	2	2	2	2	0	0	0	0	0	2	0	2	2	0	1	2	0	2	0	0	0	2	2	2	2	0	2
178	chr03	chr03_9601602	2	2	2	1	0	2	0	0	1	2	2	2	2	2	2	0	0	2	0	0	0	2	1	2	0	0	2	2	0	1	0	2	2	0	0	2	0	0	0	0	0	2	0	2	2	0	2
179	chr03	chr03_10467906	2	2	2	1	0	2	0	2	1	2	2	2	2	2	2	0	1	2	0	0	0	0	0	2	0	0	2	2	0	1	0	2	2	0	0	2	0	0	0	0	0	2	0	2	2	2	2
180	chr03	chr03_10819217	2	2	2	1	0	2	0	2	2	2	2	2	2	2	2	0	1	2	0	0	0	0	0	2	0	0	0	2	0	2	0	2	2	0	0	2	0	0	0	0	0	2	0	2	2	2	2
181	chr03	chr03_11697508	2	2	2	1	0	2	2	2	1	2	2	2	2	0	2	0	1	2	0	0	0	0	2	2	0	0	0	2	0	2	1	2	2	0	0	2	0	0	0	0	0	0	0	2	0	2	2
182	chr03	chr03_12345604	2	2	2	1	0	2	2	2	1	2	2	2	2	0	2	0	1	2	0	2	0	0	0	2	0	0	0	2	0	2	2	2	2	2	0	2	0	0	2	0	0	0	0	2	1	2	2
183	chr03	chr03_12785160	2	2	2	1	0	2	2	2	1	2	2	2	2	0	2	0	2	2	0	2	0	0	0	2	0	2	0	2	2	2	2	2	2	2	0	2	0	0	2	0	0	0	0	2	2	2	2
184	chr03	chr03_13045075	2	2	2	1	0	2	2	2	1	2	2	2	2	0	2	0	2	2	0	2	0	0	0	2	0	2	0	2	2	2	2	2	2	2	0	2	0	0	2	0	0	0	0	2	2	2	2
185	chr03	chr03_13122748	2	2	2	1	0	2	2	2	0	2	2	2	2	0	2	0	2	2	0	2	0	0	0	2	0	2	0	2	2	2	2	2	2	2	0	0	0	0	2	0	0	0	0	2	2	2	2
186	chr03	chr03_13776057	2	2	2	1	0	2	2	2	0	2	2	2	2	0	2	0	2	2	0	2	0	0	0	2	0	2	0	2	2	2	2	0	2	2	0	0	0	0	2	0	0	0	0	2	2	2	2
187	chr03	chr03_14106798	2	2	2	1	0	2	2	2	0	0	2	2	2	2	2	0	0	2	0	2	0	0	0	2	0	2	0	2	2	2	2	0	2	2	0	0	0	0	2	0	0	0	0	2	2	2	2
188	chr03	chr03_14171041	2	2	2	1	0	2	2	2	0	0	2	2	2	2	2	0	0	2	0	2	0	0	0	2	0	2	0	2	2	0	2	2	2	2	0	0	0	0	2	0	0	0	0	2	2	2	2
189	chr03	chr03_14288844	2	2	2	1	0	2	2	2	0	0	2	2	2	2	2	0	0	2	0	2	0	0	0	2	0	2	0	2	2	0	2	0	2	2	0	0	0	0	2	0	0	2	0	2	2	2	1
190	chr03	chr03_15485201	2	2	2	1	0	2	2	2	0	0	2	2	1	2	2	2	0	2	0	2	0	0	0	2	0	2	0	2	2	0	2	0	2	2	0	0	0	0	2	0	2	2	2	2	2	2	0
191	chr03	chr03_16877782	0	2	2	2	2	2	2	2	0	0	0	2	2	2	2	2	0	2	2	2	0	0	0	2	0	2	0	2	2	0	2	0	2	2	0	0	0	0	0	0	2	2	2	2	2	2	0
192	chr03	chr03_17092696	0	2	2	2	2	2	2	2	0	0	0	2	2	2	2	2	0	2	2	2	0	0	0	2	0	2	0	2	0	0	2	0	2	2	0	0	0	0	0	0	2	2	2	2	2	2	0
193	chr03	chr03_21309886	0	2	2	2	2	2	2	2	0	0	0	2	2	2	2	0	0	2	2	2	0	0	0	0	0	0	2	2	0	0	2	0	2	2	0	0	0	0	0	0	2	2	2	2	2	2	0
194	chr03	chr03_21728184	0	2	2	2	2	2	2	2	0	0	0	2	2	2	2	0	0	2	2	2	0	0	0	0	0	0	2	2	0	0	2	0	2	2	0	0	2	0	0	0	2	2	2	2	2	2	0
195	chr03	chr03_24294753	2	2	2	2	2	2	2	2	2	0	0	2	0	2	2	0	0	2	2	2	0	0	0	2	0	0	2	2	0	0	2	0	0	0	0	0	2	0	0	0	2	2	2	2	2	2	0
196	chr03	chr03_24699522	0	2	2	2	2	2	2	2	2	0	0	2	0	2	2	0	0	2	2	2	0	0	0	2	0	0	2	2	0	0	2	0	0	2	0	0	2	0	0	0	2	2	2	2	2	2	2
197	chr03	chr03_25091244	0	2	2	2	2	2	2	2	2	0	0	2	0	2	2	0	0	2	2	2	0	0	0	2	0	0	2	2	0	0	2	0	0	2	0	0	2	0	0	0	2	2	2	2	2	2	0
198	chr03	chr03_25259336	0	2	2	2	2	2	2	2	2	0	0	2	0	2	2	0	0	2	2	2	2	2	0	2	0	0	2	2	0	0	2	0	0	2	0	0	2	0	0	0	2	2	2	2	2	2	0
199	chr03	chr03_25317391	0	2	2	2	2	2	2	2	2	0	0	2	0	2	2	0	0	2	2	2	2	2	0	2	0	0	2	2	0	0	2	0	0	2	0	0	2	0	0	0	2	2	2	2	2	2	0
200	chr03	chr03_25395900	0	2	2	2	2	2	2	2	2	0	0	2	0	2	2	0	0	2	2	2	2	2	0	2	0	0	0	2	0	0	2	0	0	2	0	0	0	0	0	0	2	2	2	2	2	2	0
201	chr03	chr03_25983847	0	2	2	2	2	2	0	2	2	0	0	2	0	2	2	2	0	2	2	2	2	2	0	2	0	0	0	2	0	0	2	0	0	2	0	0	0	0	2	0	2	2	2	2	2	2	0
202	chr03	chr03_26206682	0	2	2	2	2	2	0	2	2	0	0	2	0	2	2	2	0	2	2	2	2	2	0	2	0	0	2	2	0	0	2	0	0	2	0	0	2	0	2	0	2	2	2	2	2	2	0
203	chr03	chr03_26858590	2	2	2	2	2	2	2	2	1	0	1	2	2	0	2	2	0	2	2	2	2	2	0	0	0	0	2	2	0	0	2	2	0	2	0	2	2	0	2	0	2	2	2	2	2	2	0
204	chr03	chr03_32608218	2	2	0	2	2	2	2	0	1	0	0	0	2	0	2	2	2	0	0	2	2	2	2	0	2	0	0	0	0	2	2	2	0	2	0	0	0	0	2	0	2	2	0	2	2	0	0
205	chr03	chr03_32808105	2	2	0	2	2	2	2	0	1	0	0	0	2	0	2	2	1	0	0	2	2	2	2	0	2	0	0	0	0	2	2	2	0	2	0	0	0	0	2	0	2	2	0	2	2	0	0
206	chr03	chr03_33002005	2	2	0	2	2	2	2	0	1	0	0	0	2	0	2	2	1	0	0	2	2	2	2	0	2	0	0	0	0	2	2	2	0	2	0	0	0	0	2	0	2	2	0	2	2	0	0
207	chr03	chr03_34900043	2	2	0	2	2	2	2	0	1	0	0	0	2	0	2	2	1	0	0	2	2	2	2	2	2	2	0	0	0	2	2	2	0	2	0	0	0	2	2	0	2	2	0	2	2	0	0
208	chr03	chr03_35942128	2	2	0	2	0	2	2	0	2	0	0	0	2	0	2	2	1	0	0	2	2	2	2	2	2	2	0	0	0	2	2	2	0	2	0	0	0	2	2	0	2	2	0	2	2	0	0
209	chr04	chr04_8167	0	2	2	0	2	2	0	0	0	0	2	2	0	0	0	2	0	0	2	2	2	2	2	2	0	0	0	0	2	0	2	2	2	0	0	2	0	2	2	2	0	0	0	0	0	0	2
210	chr04	chr04_864053	0	2	2	0	2	2	0	0	0	0	0	2	0	0	0	2	0	0	2	2	2	2	2	2	0	0	0	0	2	0	2	2	2	0	0	2	0	2	2	2	0	2	0	0	0	0	2
211	chr04	chr04_998087	0	2	2	0	2	2	0	0	0	0	0	2	0	0	0	2	0	0	2	2	2	2	2	2	0	0	0	0	2	0	2	2	2	2	0	2	0	2	2	2	0	2	0	0	0	0	2
212	chr04	chr04_1444825	0	2	2	0	2	2	0	0	0	0	0	2	0	0	0	2	0	0	2	2	2	2	2	2	0	0	0	0	2	0	2	2	2	2	0	2	0	2	0	2	0	2	0	0	0	0	2
213	chr04	chr04_1843334	0	2	2	0	2	2	0	0	0	0	0	2	0	0	0	0	0	0	2	2	2	2	2	2	0	0	0	0	2	0	2	2	2	2	0	2	0	2	0	2	0	2	0	0	0	0	2
214	chr04	chr04_1878622	0	2	2	0	2	2	0	0	0	0	0	2	0	0	0	0	0	0	2	2	2	2	2	2	0	0	0	0	2	0	2	2	2	2	0	2	0	2	0	2	0	2	0	0	0	0	2
215	chr04	chr04_2044263	0	2	2	0	2	2	0	0	0	0	0	2	0	0	0	0	0	0	2	2	2	2	2	2	0	0	0	0	2	0	2	2	2	2	0	2	0	2	0	2	0	2	0	0	0	0	2
216	chr04	chr04_2245964	0	2	2	0	2	2	0	0	0	0	0	2	0	0	0	0	0	0	2	2	2	2	2	2	0	0	0	0	2	0	2	2	2	2	0	2	0	2	0	2	0	2	0	0	0	0	2
217	chr04	chr04_2445754	0	2	2	0	2	2	0	0	0	0	0	2	0	0	0	0	0	0	2	2	2	2	2	2	0	0	0	0	2	0	2	2	2	2	0	2	0	2	0	2	0	2	0	0	0	0	2
218	chr04	chr04_2992621	0	2	2	0	2	2	-1	0	-1	0	0	2	2	0	0	0	-1	0	2	2	2	2	2	2	-1	0	0	0	2	-1	2	2	2	2	0	0	0	2	0	0	0	2	0	0	-1	0	0
219	chr04	chr04_3843536	0	2	2	0	2	2	0	0	0	0	0	2	2	0	0	0	0	0	2	2	2	2	0	2	0	0	0	0	2	0	2	2	2	2	0	0	0	2	0	0	0	2	0	0	0	0	0
220	chr04	chr04_4035257	0	2	2	0	2	2	0	0	0	0	0	2	2	0	0	0	0	0	2	2	2	2	0	2	0	0	0	0	2	0	2	2	2	2	0	0	0	2	0	0	0	2	0	0	0	0	0
221	chr04	chr04_4284661	0	2	2	0	2	2	0	0	0	0	0	2	2	0	0	0	0	0	2	2	2	2	0	2	0	0	0	0	2	0	2	2	2	2	0	0	0	2	0	0	0	2	0	0	0	0	0
222	chr04	chr04_4723318	0	2	2	0	2	2	0	0	0	0	0	2	2	0	2	0	0	0	2	2	2	2	0	2	0	0	2	0	2	0	2	2	2	2	0	0	0	2	0	0	0	2	0	0	0	0	0
223	chr04	chr04_5377293	0	2	2	0	2	2	0	0	0	0	0	2	2	0	2	0	0	0	2	2	2	2	0	2	0	0	1	0	2	0	2	2	2	2	0	0	0	2	0	0	0	2	2	0	0	0	0
224	chr04	chr04_7021579	0	0	2	0	2	2	0	0	0	0	0	2	2	2	2	2	0	0	2	2	0	0	0	2	0	2	1	2	2	0	2	2	2	2	2	0	0	2	0	0	2	2	2	0	0	0	0
225	chr04	chr04_7025113	0	0	2	0	2	2	0	0	0	0	0	2	2	2	2	2	0	0	2	2	0	0	0	2	0	2	1	2	2	0	2	2	2	2	2	0	0	2	0	0	2	2	2	0	0	0	0
226	chr04	chr04_7031851	0	0	2	0	2	2	0	0	0	0	0	2	2	2	2	2	0	0	2	2	0	0	0	2	0	2	1	2	2	0	2	2	2	2	2	0	0	2	0	0	2	2	2	0	0	0	0
227	chr04	chr04_7432489	0	0	2	0	2	2	0	0	0	0	0	2	2	2	2	2	0	0	2	2	0	0	0	2	0	2	1	2	2	0	2	2	2	2	2	0	0	2	0	0	2	2	2	0	0	0	0
228	chr04	chr04_7680596	0	0	2	0	2	2	0	0	0	0	0	2	2	2	2	2	0	0	2	2	0	0	0	2	0	2	1	2	2	0	2	2	2	2	2	0	0	2	0	0	2	2	2	0	0	0	0
229	chr04	chr04_8299964	0	0	2	0	2	2	0	0	0	0	2	2	2	2	2	2	0	0	2	2	0	0	0	2	0	2	1	2	2	0	2	2	2	2	2	0	0	2	0	0	2	2	2	0	0	0	0
230	chr04	chr04_9051840	0	0	2	0	2	2	0	0	0	0	2	2	2	2	2	2	0	0	2	2	0	0	0	2	0	2	1	2	2	0	2	2	2	2	2	0	0	2	0	0	2	2	2	0	0	0	0
231	chr04	chr04_9411427	0	0	2	0	2	2	0	0	0	0	2	2	2	2	2	2	0	0	2	2	0	0	0	2	0	2	1	2	2	0	2	2	2	2	2	0	0	2	0	0	2	2	2	0	0	0	0
232	chr04	chr04_9929207	0	0	2	0	2	2	0	0	0	0	2	2	2	2	2	2	0	0	2	2	0	0	0	2	0	2	1	2	2	0	2	2	2	2	2	0	0	2	0	0	2	2	2	0	0	0	0
233	chr04	chr04_10212164	0	0	2	0	2	2	0	0	0	0	2	2	2	2	2	2	0	0	2	2	0	0	0	2	0	2	1	2	2	0	2	2	2	2	2	0	0	2	0	0	2	2	2	0	0	0	0
234	chr04	chr04_10695483	0	0	2	0	2	2	0	0	0	0	2	2	2	2	2	2	0	0	2	2	0	0	0	2	0	2	1	2	2	0	2	2	2	2	2	0	0	2	0	0	2	2	2	0	0	0	0
235	chr04	chr04_11598520	0	0	2	0	2	2	0	0	0	0	2	2	2	2	2	2	0	0	2	2	0	0	0	2	0	2	1	2	2	0	2	2	2	2	2	0	0	2	0	0	2	2	2	0	0	0	0
236	chr04	chr04_11832332	0	0	2	0	2	2	0	0	0	0	2	2	2	2	2	2	1	0	2	2	0	0	0	2	0	2	1	2	2	0	2	2	2	2	2	0	0	2	0	0	2	2	2	0	0	0	0
237	chr04	chr04_12116458	0	0	2	0	2	2	0	0	0	0	2	2	2	2	2	2	0	0	2	2	0	0	0	2	0	2	1	2	2	0	2	2	2	2	2	0	0	2	0	0	2	2	2	0	0	0	0
238	chr04	chr04_12534847	0	0	2	0	2	2	0	0	0	0	2	2	2	2	2	2	0	0	2	2	0	0	0	2	0	2	1	2	2	0	2	2	2	2	2	0	0	2	0	0	2	2	2	0	0	0	0
239	chr04	chr04_12778516	0	0	2	0	2	2	0	0	0	0	2	2	2	2	2	2	0	0	2	2	0	0	0	2	0	2	1	0	2	0	2	0	2	2	2	0	0	2	0	0	2	2	2	0	0	0	0
240	chr04	chr04_19541114	2	0	1	2	2	2	2	2	0	0	2	0	2	2	2	2	0	0	0	2	2	0	0	2	2	0	2	0	1	2	2	2	2	2	0	0	2	0	2	0	0	2	0	2	0	2	0
241	chr04	chr04_19622432	2	0	1	2	2	2	2	2	0	0	0	0	2	2	2	2	0	0	0	2	2	2	0	2	2	0	2	0	1	2	2	2	2	2	0	0	2	0	2	0	0	2	0	2	0	2	0
242	chr04	chr04_20495719	2	0	0	0	2	2	2	2	2	0	0	0	2	2	2	2	1	0	2	2	2	0	0	2	2	0	2	0	1	2	2	2	2	2	0	0	2	0	2	0	0	2	0	2	0	2	0
243	chr04	chr04_23485871	2	0	0	0	2	2	2	2	2	2	0	0	0	2	2	2	0	0	2	2	2	2	0	2	2	0	2	0	2	2	2	0	0	2	0	2	2	0	2	0	0	2	0	2	0	2	2
244	chr04	chr04_24250223	2	0	0	0	2	2	2	2	0	2	0	-1	0	2	0	2	0	0	2	2	2	2	0	2	2	0	2	0	2	2	2	0	-1	2	0	2	2	0	2	0	2	2	0	-1	0	2	2
245	chr04	chr04_24388444	2	0	0	0	2	2	2	2	0	2	0	0	0	2	0	2	0	0	2	2	2	2	0	2	2	0	2	0	2	2	2	0	0	2	0	2	2	0	2	0	2	2	0	0	0	2	2
246	chr04	chr04_24593462	2	0	0	0	2	2	2	2	0	2	0	0	0	2	0	2	0	0	2	2	2	2	0	2	-1	-1	2	0	2	2	2	0	-1	0	0	2	2	-1	2	0	2	2	-1	0	0	2	2
247	chr04	chr04_24757162	2	0	0	0	2	2	2	2	0	2	0	0	0	2	0	2	0	0	2	2	2	2	0	2	2	0	2	0	2	2	2	0	0	0	0	2	2	0	2	0	2	2	0	0	0	2	2
248	chr04	chr04_25164916	2	0	0	0	2	0	2	2	2	2	0	0	0	2	0	2	0	0	2	2	2	2	0	2	2	0	2	0	2	2	2	0	0	0	0	2	2	2	2	0	2	2	0	0	0	2	2
249	chr04	chr04_25837976	2	0	0	0	2	0	2	2	0	2	0	0	0	2	0	2	0	0	2	2	2	2	0	2	2	0	2	0	2	2	2	0	0	0	0	2	2	2	2	0	2	2	0	0	0	2	2
250	chr04	chr04_25947245	2	0	0	0	2	0	2	2	0	2	0	0	0	2	0	2	0	0	2	2	2	2	0	2	2	0	2	0	2	2	2	0	0	0	0	2	2	2	2	0	2	2	0	0	0	2	2
251	chr04	chr04_26227955	2	0	0	0	2	0	2	2	0	2	0	0	0	2	0	2	0	0	2	2	2	2	2	2	2	0	2	0	2	2	2	0	0	0	0	2	2	2	2	0	2	2	0	0	0	2	2
252	chr04	chr04_27670273	2	0	0	2	0	2	0	2	0	2	0	0	0	2	0	2	0	0	2	0	0	2	2	2	2	0	2	0	2	2	2	0	2	0	0	2	2	2	2	0	1	2	0	0	0	2	1
253	chr04	chr04_27755621	2	0	0	2	0	2	0	2	0	2	0	0	0	2	0	2	0	0	2	0	0	2	2	2	2	0	2	0	2	2	2	0	2	0	0	2	2	2	2	0	2	2	0	0	0	2	1
254	chr04	chr04_29594692	2	0	0	2	0	2	0	2	0	2	0	0	0	2	0	0	0	0	2	0	0	2	2	2	0	0	0	0	2	2	2	0	2	0	0	2	0	2	2	0	2	2	0	0	0	2	2
255	chr04	chr04_29715617	2	0	0	2	0	2	0	2	0	2	0	0	0	2	0	0	0	0	2	0	0	2	2	2	0	0	0	0	2	2	2	0	2	0	0	2	0	2	2	0	2	2	0	0	0	2	2
256	chr04	chr04_29751343	2	0	0	2	0	2	0	2	0	2	0	0	0	2	0	0	0	0	2	0	0	2	2	2	0	0	0	0	2	2	2	0	2	0	0	2	0	2	2	0	2	2	0	0	0	2	2
257	chr04	chr04_31409353	2	0	0	2	0	2	0	2	0	2	0	0	0	2	0	0	0	2	2	0	2	2	0	0	0	0	0	0	2	2	2	0	2	0	0	2	0	2	2	0	2	2	0	0	0	2	2
258	chr04	chr04_31464748	2	0	0	2	0	2	0	2	0	2	0	0	0	2	0	0	0	2	2	0	2	2	0	0	0	0	0	0	2	2	2	0	2	0	0	2	0	2	2	0	2	2	0	0	0	2	2
259	chr04	chr04_31581963	2	0	0	2	0	2	0	2	0	2	0	0	0	2	0	0	0	2	2	0	2	2	0	0	0	0	0	0	2	2	2	2	2	0	0	2	0	2	2	0	2	2	0	0	0	2	2
260	chr04	chr04_32259816	2	0	0	2	0	2	0	2	0	2	0	0	0	2	0	0	0	2	2	0	2	2	0	0	0	0	0	2	2	2	2	2	2	0	0	2	0	2	2	0	2	2	0	0	0	2	2
261	chr04	chr04_33606106	2	2	0	2	0	2	0	2	0	2	0	2	0	2	0	1	0	2	0	0	2	0	0	0	0	0	0	2	2	2	2	2	2	2	0	2	0	2	2	0	2	2	0	0	0	2	2
262	chr04	chr04_34382077	2	2	0	2	0	2	0	2	0	2	0	2	-1	2	0	1	0	2	0	0	2	-1	0	0	0	0	0	2	2	2	2	2	2	2	0	2	0	2	2	0	2	2	2	0	0	2	2
263	chr04	chr04_35078228	2	2	0	2	0	2	0	2	0	2	0	2	2	2	2	1	2	2	0	0	2	0	0	0	0	0	0	2	2	2	2	2	2	2	0	2	0	2	0	2	2	2	2	0	0	2	2
264	chr05	chr05_7130	0	0	0	2	0	0	2	0	0	0	2	0	0	2	0	1	0	2	0	0	2	0	0	2	2	0	2	2	0	0	2	2	0	0	2	2	2	2	2	0	1	0	0	2	0	0	0
265	chr05	chr05_207008	0	0	0	2	0	0	2	0	0	0	2	0	0	2	0	1	0	2	0	0	2	0	0	2	2	0	2	2	0	0	2	2	0	0	2	2	2	2	2	0	1	0	0	2	0	0	0
266	chr05	chr05_591451	0	0	2	2	0	0	2	0	0	0	2	0	0	2	0	1	0	2	0	0	2	0	0	2	2	0	2	2	0	0	2	2	0	0	2	2	2	2	2	0	1	0	0	2	0	2	0
267	chr05	chr05_4663967	0	2	2	2	0	0	0	2	2	0	2	2	2	2	2	0	2	0	0	0	0	0	0	0	0	0	2	2	0	0	2	0	0	0	0	0	2	0	2	0	2	2	2	0	2	0	0
268	chr05	chr05_4783888	0	2	2	2	0	0	0	0	2	0	2	2	2	2	2	0	2	0	0	0	0	0	0	0	0	0	2	2	0	0	2	0	0	0	0	0	2	0	2	0	2	2	2	0	2	0	0
269	chr05	chr05_5354416	0	2	2	2	0	2	0	0	2	0	2	2	2	2	2	0	2	0	0	0	0	0	0	0	0	0	2	2	0	0	2	0	0	0	0	0	2	2	2	0	2	2	2	2	0	0	0
270	chr05	chr05_5360210	0	2	2	2	0	2	0	0	2	0	2	2	2	2	2	0	2	0	0	0	0	0	0	0	0	0	2	2	0	0	2	0	0	0	0	0	2	2	2	0	2	2	2	2	0	0	0
271	chr05	chr05_5472427	0	2	2	2	0	2	0	0	2	0	2	2	2	2	2	0	2	0	0	0	0	0	0	0	0	0	2	2	0	0	2	0	0	0	0	0	2	2	2	0	2	2	2	2	0	0	0
272	chr05	chr05_7040154	0	2	2	2	0	2	0	2	1	2	2	2	0	2	2	2	0	0	0	0	0	0	0	0	0	0	2	0	2	0	1	0	2	0	0	2	2	0	2	0	2	2	2	2	0	0	0
273	chr05	chr05_7194845	0	2	2	2	0	2	0	2	1	2	2	2	0	2	2	2	0	0	0	0	0	0	0	0	0	0	2	0	2	0	1	0	2	0	0	2	2	0	2	0	2	2	2	2	0	0	0
274	chr05	chr05_7392294	0	2	2	2	0	2	0	2	1	2	2	2	0	2	2	2	0	0	0	0	0	0	0	0	0	0	2	0	0	0	1	0	2	0	0	2	2	0	2	0	2	2	2	2	0	0	0
275	chr05	chr05_7756614	0	2	0	2	0	2	0	2	1	2	2	2	0	2	2	2	0	0	0	0	0	0	0	0	0	0	2	0	0	0	1	0	2	0	0	2	2	0	2	0	2	2	2	2	0	0	0
276	chr05	chr05_8021900	0	2	2	2	0	2	0	2	1	2	2	2	0	2	2	2	0	0	0	0	0	0	0	0	0	0	2	0	0	0	1	0	2	0	0	2	2	0	2	0	2	2	2	2	0	0	0
277	chr05	chr05_11098186	0	2	2	2	0	2	0	2	1	2	2	2	0	2	2	2	0	0	0	0	0	0	0	0	0	0	2	2	0	0	1	0	2	0	0	2	2	0	2	0	2	2	2	2	0	0	0
278	chr05	chr05_17887666	2	0	2	2	0	2	2	0	1	0	0	2	1	2	0	1	0	0	2	0	0	0	2	0	0	0	2	2	2	2	0	2	2	1	0	2	2	2	2	0	2	2	2	2	2	2	0
279	chr05	chr05_18031950	2	0	2	2	0	2	2	0	1	0	0	2	1	2	0	1	0	0	2	0	0	0	2	0	0	0	2	2	2	2	2	2	2	1	0	0	2	2	2	0	2	2	2	2	2	2	0
280	chr05	chr05_18443082	2	0	2	2	0	2	2	0	1	0	0	2	1	2	0	1	0	0	2	0	2	1	2	0	0	0	2	2	2	2	2	2	2	2	0	0	2	2	2	0	2	2	2	2	2	2	0
281	chr05	chr05_18623022	2	0	2	2	0	2	2	0	1	0	0	2	1	2	2	1	0	2	0	0	2	1	2	0	0	0	2	2	2	2	2	2	2	2	0	0	2	0	2	0	2	2	2	2	2	2	0
282	chr05	chr05_18905370	2	0	2	2	0	2	2	0	0	0	0	2	1	2	2	1	0	2	0	0	2	1	2	0	0	0	2	2	2	2	2	2	2	2	0	0	2	0	2	0	2	2	2	2	2	2	0
283	chr05	chr05_18986036	2	0	2	2	0	2	2	0	0	0	0	2	1	2	2	1	0	2	0	0	2	1	2	0	0	0	2	2	2	2	2	2	2	2	0	0	2	0	2	0	2	2	2	2	2	2	0
284	chr05	chr05_19480980	2	0	2	2	2	0	2	0	0	0	0	2	1	2	2	1	0	2	0	0	2	1	2	2	0	0	2	2	2	2	2	2	2	2	0	0	2	0	2	0	2	2	2	0	2	2	0
285	chr05	chr05_19521378	2	0	-1	2	2	0	2	0	0	0	0	-1	1	2	2	1	-1	2	0	0	-1	1	-1	2	0	0	2	2	2	-1	2	2	2	-1	0	0	2	-1	2	0	2	-1	-1	0	-1	-1	0
286	chr05	chr05_21280487	2	2	2	2	0	0	2	0	0	0	0	2	2	2	2	0	0	2	0	0	0	1	2	0	0	0	2	0	0	2	2	2	2	0	0	2	2	2	2	0	2	2	0	0	2	2	0
287	chr05	chr05_21567051	2	2	2	2	0	0	2	0	0	0	0	2	2	2	2	0	0	2	0	0	0	1	2	0	0	0	2	0	0	2	2	2	2	0	0	2	2	2	2	0	2	2	0	0	2	2	0
288	chr05	chr05_22081477	2	2	2	2	0	0	2	0	0	0	0	2	2	2	2	0	0	2	0	0	0	1	2	0	0	0	2	0	0	2	2	2	2	0	0	2	2	2	2	0	2	2	0	0	2	2	0
289	chr05	chr05_22805256	2	2	2	2	0	0	2	0	0	2	0	2	2	2	2	0	2	2	0	0	0	0	2	2	0	0	2	0	0	2	2	2	2	0	0	2	2	2	2	0	2	2	0	2	2	2	0
290	chr05	chr05_23216295	2	2	2	2	0	0	2	0	0	2	0	2	2	2	2	0	2	2	0	0	0	0	2	2	0	0	2	0	0	2	2	2	2	0	0	2	2	2	2	0	2	2	0	2	2	2	0
291	chr05	chr05_24020057	2	0	2	2	0	0	2	0	2	2	0	2	2	2	2	0	2	2	0	0	0	0	2	2	0	1	2	0	0	2	2	2	2	0	0	2	2	0	2	0	2	2	0	2	2	2	2
292	chr05	chr05_24231845	2	0	2	2	0	0	2	0	2	2	0	2	2	2	2	0	2	2	0	0	0	0	2	2	0	1	2	0	0	2	2	2	2	0	0	2	2	0	2	0	2	2	0	2	2	2	2
293	chr05	chr05_24773184	2	0	2	2	0	0	2	0	2	2	0	2	2	2	2	0	2	2	0	0	0	0	2	2	0	1	2	0	0	2	2	2	0	0	0	2	2	0	2	0	2	2	0	2	2	2	2
294	chr05	chr05_24999987	2	0	2	2	0	0	2	0	1	2	0	2	2	2	2	0	2	0	0	0	0	0	2	0	0	1	2	0	0	2	2	2	0	0	0	2	2	0	2	0	2	2	0	2	2	2	2
295	chr05	chr05_25852536	0	0	2	2	0	2	2	0	1	2	0	2	2	2	2	0	2	0	0	0	0	0	2	2	0	1	2	0	0	2	2	2	0	0	0	2	2	0	2	0	2	2	0	2	0	2	2
296	chr05	chr05_25956535	0	0	2	2	0	2	2	0	1	2	0	2	2	2	2	0	2	0	0	0	0	0	2	2	0	1	2	0	0	2	2	2	0	0	0	2	2	0	2	0	2	2	0	2	0	2	2
297	chr05	chr05_26029645	0	0	2	2	0	2	2	0	1	2	0	2	2	2	2	0	2	0	0	0	0	0	2	2	0	1	2	0	0	2	2	2	0	0	0	2	2	0	2	0	2	2	0	2	0	2	2
298	chr05	chr05_26390859	0	0	2	2	0	2	2	0	1	2	0	2	2	2	2	0	2	0	0	0	0	0	2	2	0	1	2	0	0	2	2	2	0	2	0	2	2	0	2	0	2	0	0	2	0	2	2
299	chr05	chr05_27795820	0	0	2	2	0	2	2	2	1	0	0	2	2	2	0	0	2	0	0	0	0	1	2	2	0	0	2	0	2	2	2	2	0	2	0	2	2	2	2	0	2	0	0	2	0	2	2
300	chr05	chr05_27944747	0	0	2	2	0	2	2	2	1	0	0	2	2	2	0	2	2	0	0	0	0	1	2	2	0	2	2	0	2	2	2	2	0	2	0	2	2	2	2	0	2	0	0	2	0	2	2
301	chr05	chr05_29590621	2	0	2	2	0	2	2	2	1	0	0	2	0	2	0	2	2	0	2	1	0	0	2	2	0	2	2	2	2	2	2	2	0	2	0	2	2	0	2	0	2	0	0	2	0	2	2
302	chr06	chr06_1038324	2	-1	-1	0	1	-1	0	0	-1	-1	0	0	0	2	0	2	0	2	0	0	2	-1	0	0	-1	-1	2	1	2	-1	2	2	-1	0	2	0	2	0	1	0	-1	2	0	2	0	2	2
303	chr06	chr06_1114863	2	0	0	0	1	0	0	0	0	0	0	0	0	2	0	2	0	2	0	0	2	0	0	0	0	2	2	0	2	2	2	2	0	0	2	0	2	0	1	0	2	2	0	2	0	2	2
304	chr06	chr06_1266434	2	0	0	0	0	0	0	0	0	0	0	0	0	2	0	2	0	2	2	0	2	0	0	0	0	2	2	0	2	2	2	2	0	0	2	0	2	0	1	0	2	2	0	2	0	2	2
305	chr06	chr06_1455037	2	0	0	0	0	0	0	0	0	0	0	0	0	2	0	2	0	2	2	0	2	0	0	0	0	2	2	0	2	2	2	2	0	0	2	0	2	0	1	0	2	2	0	2	0	2	2
306	chr06	chr06_2438361	2	0	0	0	0	0	0	0	0	2	0	0	0	0	0	2	0	2	2	0	2	0	0	0	0	2	2	0	2	2	0	2	0	0	1	0	2	0	1	0	2	2	0	2	0	2	0
307	chr06	chr06_2751641	2	0	0	0	0	0	0	0	1	2	0	0	0	0	0	2	0	2	2	0	2	0	0	0	0	2	2	0	2	2	0	2	0	0	1	0	2	0	1	0	2	2	0	2	0	2	0
308	chr06	chr06_2936067	2	0	0	0	0	0	0	0	1	2	2	0	0	0	0	2	0	2	2	0	2	0	0	0	0	2	2	0	2	2	0	2	0	0	2	0	2	0	1	0	2	2	0	2	0	2	0
309	chr06	chr06_3277562	2	0	0	0	0	0	0	0	0	2	2	0	0	0	0	2	0	2	2	0	2	0	0	0	0	2	2	0	2	2	0	2	0	0	2	0	2	0	1	0	2	2	0	2	0	0	0
310	chr06	chr06_3306874	2	0	0	0	0	0	0	0	0	2	2	0	0	0	0	2	0	2	2	0	2	0	0	0	0	2	2	0	2	2	0	2	0	0	2	0	2	0	1	0	2	2	0	2	0	0	0
311	chr06	chr06_3365147	2	0	0	0	0	0	0	0	0	2	2	0	0	0	0	2	0	2	2	0	2	0	0	0	0	2	2	0	2	2	0	2	0	0	2	0	2	0	1	0	2	2	0	2	0	0	0
312	chr06	chr06_3571407	2	0	0	0	0	0	0	0	0	2	2	0	0	0	0	2	0	2	2	0	2	0	0	0	0	2	2	0	2	2	0	2	0	0	2	0	2	0	1	0	2	2	0	2	0	0	0
313	chr06	chr06_3590969	2	0	0	0	0	0	0	0	0	2	2	0	0	0	0	2	0	2	2	0	2	0	0	0	0	2	2	0	2	2	0	2	0	0	2	0	2	0	1	0	2	2	0	2	0	0	0
314	chr06	chr06_3598843	2	0	0	0	0	0	0	0	0	2	2	0	0	0	0	2	0	2	2	0	2	0	0	0	0	2	2	0	2	2	0	2	0	0	2	0	2	0	1	0	2	2	0	2	0	0	0
315	chr06	chr06_3632725	2	0	0	0	0	0	0	0	0	2	2	0	0	0	0	2	0	2	2	0	2	0	0	0	0	2	2	0	2	2	0	2	0	0	2	0	2	0	1	0	2	2	0	2	0	0	0
316	chr06	chr06_3754113	2	0	0	0	0	0	0	0	0	2	2	0	2	0	0	2	0	2	2	0	2	0	0	2	0	2	2	0	2	2	0	2	0	0	2	0	2	0	1	0	2	2	0	2	0	0	0
317	chr06	chr06_3977139	2	0	0	0	0	0	0	0	0	2	2	0	2	0	0	2	0	2	2	0	2	0	0	2	0	2	2	0	2	2	0	2	0	0	2	0	2	0	1	0	2	2	0	2	0	0	0
318	chr06	chr06_6635225	0	0	0	2	2	0	2	0	1	2	0	2	0	0	0	2	2	0	2	0	0	0	0	2	0	2	2	0	2	2	0	2	0	2	2	2	2	0	0	0	2	2	0	2	0	0	2
319	chr06	chr06_6752756	0	0	0	2	2	0	2	0	1	2	0	2	0	0	0	2	2	0	2	0	0	0	0	2	0	2	0	0	2	2	0	2	0	2	2	2	0	0	0	0	2	2	0	2	0	0	2
320	chr06	chr06_6770568	0	0	0	2	2	0	2	0	1	2	0	2	0	0	0	2	2	0	2	0	0	0	0	2	0	2	0	0	2	2	0	2	0	2	2	2	0	0	0	0	2	2	0	2	0	0	2
321	chr06	chr06_7229106	0	2	0	2	2	0	2	0	1	2	0	2	0	2	0	2	2	0	2	0	0	0	0	2	0	2	0	0	2	2	0	2	0	2	2	2	0	0	0	0	2	2	0	2	0	0	2
322	chr06	chr06_7435718	0	2	0	0	2	0	2	0	1	2	0	2	0	2	0	2	2	0	2	0	0	0	0	2	0	2	0	0	2	2	0	2	2	2	2	2	0	0	0	0	2	2	0	2	0	0	2
323	chr06	chr06_7708089	0	2	0	0	2	0	2	0	1	2	1	-1	0	2	0	2	-1	0	2	0	0	0	0	2	0	2	0	0	2	-1	0	2	2	2	2	2	0	0	0	0	-1	2	0	0	0	0	2
324	chr06	chr06_7822950	0	2	0	0	2	0	2	0	1	2	1	2	0	2	0	2	2	0	2	0	0	0	0	2	0	2	0	0	2	2	0	2	2	2	2	2	0	0	0	0	2	2	0	0	0	0	0
325	chr06	chr06_7837648	0	2	0	0	2	0	2	0	1	2	1	2	0	2	0	2	2	0	2	0	0	0	0	2	0	2	0	0	2	2	0	2	2	2	2	2	0	0	0	0	2	2	0	0	0	0	0
326	chr06	chr06_8334407	2	2	0	0	2	0	2	0	1	2	1	2	0	2	0	2	2	0	2	0	0	0	0	2	0	2	0	0	2	2	0	2	2	2	2	2	0	0	0	0	2	2	0	0	0	0	0
327	chr06	chr06_8481127	2	2	0	0	2	0	2	0	1	2	2	2	0	2	2	2	2	0	2	0	0	0	0	2	0	2	0	0	2	2	0	2	2	2	2	2	0	0	0	0	2	2	0	0	0	0	0
328	chr06	chr06_9035697	1	2	0	0	2	0	2	0	1	2	2	2	0	2	2	2	2	0	2	0	0	0	0	2	0	2	0	0	2	2	0	2	2	2	2	2	0	0	0	0	2	2	0	0	0	0	0
329	chr06	chr06_9138291	1	2	0	0	2	0	2	0	1	2	2	2	0	2	2	2	0	0	2	0	0	0	0	2	0	2	0	0	2	2	0	2	2	2	2	2	0	0	0	0	2	2	0	0	0	0	0
330	chr06	chr06_9271476	1	2	0	0	2	0	2	0	1	2	2	1	0	2	2	2	0	0	2	0	0	0	0	2	0	2	0	0	2	2	0	2	2	2	2	2	0	0	0	0	2	2	0	0	0	0	0
331	chr06	chr06_10437834	1	2	2	0	2	0	2	0	1	2	2	2	0	2	2	0	2	0	2	0	0	0	2	2	0	2	0	0	2	2	0	2	2	2	2	2	0	0	0	0	2	2	0	0	0	2	0
332	chr06	chr06_10780360	1	2	2	0	2	0	2	0	0	2	2	2	0	2	2	0	2	0	2	0	0	0	2	2	2	2	0	0	2	2	0	2	2	2	2	2	2	0	0	0	2	2	0	0	0	2	0
333	chr06	chr06_11914008	0	2	2	0	2	0	2	0	2	2	2	2	0	2	2	0	2	2	2	0	0	0	2	2	2	2	0	0	2	2	0	2	2	2	2	2	2	0	0	0	2	2	0	0	0	2	0
334	chr06	chr06_12329977	0	2	2	0	2	0	2	0	1	2	2	2	0	2	0	0	2	2	2	0	0	0	2	2	2	2	0	0	2	2	0	2	2	2	2	2	2	0	0	0	2	2	0	0	0	2	0
335	chr06	chr06_12927975	0	2	2	0	2	0	2	0	2	2	2	2	0	2	0	2	2	2	2	0	0	0	2	2	2	2	0	0	2	2	0	2	2	2	2	2	2	0	0	0	2	2	0	0	0	2	0
336	chr06	chr06_13501409	0	2	2	0	2	0	2	0	2	2	2	2	0	2	0	2	2	2	2	0	0	0	2	2	2	2	0	0	2	2	0	2	2	2	2	2	2	0	0	0	2	2	0	0	0	2	0
337	chr06	chr06_13715792	0	2	2	0	2	0	2	0	2	2	2	2	0	2	0	2	2	2	2	0	0	0	2	2	2	2	0	0	2	2	0	2	2	2	2	2	2	0	0	0	2	2	0	0	0	2	0
338	chr06	chr06_14151281	0	2	2	0	2	0	2	0	2	2	2	2	0	2	0	2	2	2	2	0	0	0	2	2	2	2	0	0	2	2	0	2	2	2	2	2	2	0	0	0	2	2	0	0	0	2	0
339	chr06	chr06_14773434	0	2	2	0	2	0	2	0	2	2	2	2	0	2	0	2	2	2	2	0	0	0	2	2	2	2	0	0	2	2	0	2	2	2	2	2	2	0	0	0	2	2	0	0	0	2	0
340	chr06	chr06_15538142	0	2	2	0	2	0	2	0	2	2	2	2	0	2	0	2	2	2	2	0	0	0	2	2	2	2	0	0	2	2	0	2	2	2	2	2	2	0	0	0	2	2	0	0	0	2	0
341	chr06	chr06_16429856	0	2	2	0	2	0	2	0	2	2	2	2	0	2	0	2	2	2	2	0	0	0	2	2	2	2	0	0	2	2	0	2	2	2	2	2	2	0	0	0	2	2	0	0	0	2	0
342	chr06	chr06_16440691	0	2	2	0	2	0	2	0	2	2	2	2	0	2	0	2	2	2	2	0	0	0	2	2	2	2	0	0	2	2	0	2	2	2	2	2	2	0	0	0	2	2	0	0	0	2	0
343	chr06	chr06_16507688	0	2	2	0	2	0	2	0	2	2	2	2	0	2	0	2	2	2	2	0	0	0	2	2	2	2	0	0	2	2	0	2	2	2	2	2	2	0	0	0	2	2	0	0	0	2	0
344	chr06	chr06_17005893	0	2	2	0	2	0	2	0	2	2	2	2	0	2	0	2	2	2	2	0	0	0	2	2	2	2	0	0	2	2	0	2	2	2	2	2	2	0	0	0	2	2	0	0	0	2	0
345	chr06	chr06_17163218	0	2	2	0	2	0	2	0	2	2	2	2	0	2	0	2	2	2	2	0	0	0	2	2	2	2	0	0	2	2	0	2	2	2	2	2	2	0	0	0	2	2	0	0	0	2	0
346	chr06	chr06_17285715	0	2	2	0	2	0	2	0	2	2	2	2	0	2	0	2	2	2	2	0	0	0	2	2	2	2	0	0	2	2	0	2	2	2	2	2	2	0	0	0	2	2	0	0	0	2	0
347	chr06	chr06_18066193	0	2	2	0	2	0	2	0	2	2	2	2	0	2	0	2	2	2	2	0	0	0	2	2	2	2	0	0	2	2	0	2	2	2	2	2	2	0	0	0	2	2	0	0	0	2	0
348	chr06	chr06_18163084	0	2	2	0	2	0	2	0	2	2	2	2	0	2	0	2	2	2	2	0	0	0	2	2	2	2	0	0	2	2	0	2	2	2	2	2	2	0	0	0	2	2	0	0	0	2	0
349	chr06	chr06_19101835	0	2	2	0	2	0	2	0	2	2	2	2	0	2	0	2	0	2	2	0	0	0	2	2	2	2	0	0	2	2	0	2	2	2	2	2	2	0	0	0	2	2	0	0	0	2	0
350	chr06	chr06_19665735	0	2	2	0	2	0	2	0	2	2	2	2	0	2	0	2	0	2	2	0	0	0	0	2	2	2	0	0	2	2	0	2	2	2	2	2	2	0	0	0	2	2	0	0	0	2	0
351	chr06	chr06_20462203	0	2	2	0	2	0	2	0	2	2	2	2	0	2	0	2	0	2	2	0	0	0	0	2	2	2	0	0	0	2	0	2	2	2	2	2	2	0	0	0	2	2	0	0	0	2	0
352	chr06	chr06_20551516	0	2	2	0	2	0	2	0	1	2	2	2	0	2	0	2	0	2	2	0	0	0	0	2	2	2	0	0	0	2	0	0	2	2	2	2	2	0	0	0	2	2	0	0	0	2	0
353	chr06	chr06_20800091	0	2	2	0	2	0	2	0	1	2	2	2	0	2	0	2	0	2	2	0	0	0	0	2	2	2	0	0	0	2	0	0	2	2	2	2	2	0	0	0	2	2	0	0	0	2	0
354	chr06	chr06_20976276	0	2	2	0	2	0	2	0	2	2	2	2	0	2	0	2	0	2	2	0	0	0	0	2	2	2	0	0	0	2	0	0	2	2	2	2	2	0	0	0	2	2	0	0	0	2	0
355	chr06	chr06_21537543	0	2	2	0	2	2	2	0	0	2	2	2	0	0	0	2	0	2	2	0	0	0	0	2	2	2	2	0	0	2	0	0	2	2	2	2	2	0	0	0	2	2	0	0	0	2	0
356	chr06	chr06_21690712	0	2	2	0	2	2	2	0	0	2	2	2	0	0	0	1	0	2	2	0	0	0	0	2	2	2	2	0	0	2	0	0	2	2	2	2	2	0	0	0	2	2	0	0	0	2	0
357	chr06	chr06_21799623	0	2	2	0	2	2	2	0	0	2	2	2	0	0	0	1	0	2	2	0	0	0	0	2	2	2	2	0	0	2	0	0	2	2	2	2	2	0	0	0	0	2	0	0	0	2	0
358	chr06	chr06_22115798	0	2	2	0	2	2	2	0	2	2	2	2	0	0	0	1	0	2	2	0	0	0	0	2	2	2	2	0	0	2	0	0	2	2	2	2	2	0	0	0	0	2	0	0	0	2	0
359	chr06	chr06_22306256	0	2	2	0	2	2	2	0	2	2	0	2	0	0	0	1	0	2	2	0	0	0	0	2	2	2	2	0	0	2	0	0	2	2	2	2	2	0	0	0	0	2	0	0	0	2	0
360	chr06	chr06_22536653	0	2	2	0	2	2	2	0	2	2	0	2	0	0	0	1	0	2	2	0	0	0	0	2	2	2	2	0	0	2	0	0	2	2	2	2	2	0	0	0	0	2	0	0	0	2	0
361	chr06	chr06_24682553	2	2	0	0	0	0	2	0	2	0	0	2	0	0	0	0	2	2	2	0	0	2	0	2	2	2	2	0	0	2	2	0	2	2	0	0	2	0	0	0	2	2	0	0	2	2	2
362	chr06	chr06_24997051	2	2	0	0	0	0	2	0	1	0	0	2	0	0	0	0	2	2	2	0	0	2	0	2	2	2	2	0	2	2	2	0	2	2	0	0	2	0	0	0	2	2	0	0	2	2	2
363	chr06	chr06_25433672	2	2	2	0	0	0	2	0	1	0	0	2	0	0	0	0	2	2	2	2	0	2	0	2	2	2	2	0	2	2	2	0	2	2	0	0	2	0	0	0	2	2	0	0	2	2	2
364	chr06	chr06_25793346	2	2	0	0	0	0	2	0	1	0	0	2	0	0	0	0	2	2	2	2	0	2	0	2	2	0	2	0	2	2	2	0	2	2	0	0	2	0	0	0	2	2	0	0	2	2	2
365	chr06	chr06_26747288	2	2	0	0	2	0	2	2	0	0	0	2	0	0	0	0	2	2	2	0	0	2	0	0	2	0	2	0	2	2	2	0	0	0	0	0	2	0	2	0	2	0	0	0	0	2	2
366	chr06	chr06_29960908	2	0	0	0	0	0	0	2	1	0	1	0	0	0	0	0	0	2	2	2	0	2	0	0	2	0	2	0	2	2	2	0	2	0	0	2	2	0	2	2	0	0	2	0	0	2	2
367	chr06	chr06_30402598	2	0	0	0	0	0	0	2	1	0	1	0	0	0	0	0	0	2	2	2	0	2	0	0	2	0	2	0	2	2	2	0	2	0	0	2	2	0	2	2	0	0	2	0	0	2	2
368	chr07	chr07_866524	2	0	2	0	2	0	0	0	1	0	2	0	2	2	2	2	0	0	2	0	0	2	0	2	2	0	2	0	0	2	2	0	0	2	1	2	2	0	2	0	0	2	2	0	2	2	2
369	chr07	chr07_928984	2	0	2	0	2	0	0	0	1	0	0	0	2	2	2	0	0	0	2	0	0	2	0	2	2	0	2	0	0	2	2	0	0	2	2	2	2	0	2	0	0	2	2	0	2	2	2
370	chr07	chr07_1113524	2	0	2	0	2	0	0	0	1	0	0	0	2	2	2	0	0	0	2	0	0	2	0	2	2	0	2	0	0	2	2	0	0	2	2	2	2	0	2	2	0	2	2	0	2	2	2
371	chr07	chr07_1317768	2	0	2	0	2	0	0	0	1	0	0	0	2	2	2	0	0	0	2	0	0	0	0	2	2	0	2	0	0	2	2	0	0	2	0	2	2	0	2	2	0	2	2	0	2	2	2
372	chr07	chr07_1432567	2	0	2	0	2	0	0	0	1	0	0	0	2	2	2	0	0	0	2	0	0	0	0	2	2	0	2	0	0	2	2	0	0	2	0	2	2	0	2	2	0	2	2	0	2	2	2
373	chr07	chr07_1611002	2	0	2	0	2	0	0	2	1	0	0	0	2	2	2	2	0	0	2	0	0	0	0	2	2	0	2	0	0	2	2	0	0	2	0	2	2	0	2	2	0	2	2	0	2	2	2
374	chr07	chr07_2025847	0	0	2	0	0	2	0	2	1	0	0	0	2	2	2	2	0	0	2	0	0	0	0	2	0	0	2	0	0	2	2	0	0	2	0	2	2	2	2	2	0	2	2	0	2	2	2
375	chr07	chr07_2277644	0	0	2	0	0	2	0	2	2	0	0	0	2	2	2	2	0	0	2	0	0	0	0	2	0	0	2	0	0	2	2	0	0	2	0	0	2	2	0	2	0	2	2	0	2	2	2
376	chr07	chr07_2682973	0	2	2	0	0	2	2	2	1	2	0	0	2	2	2	2	2	0	2	0	2	1	2	2	0	0	2	0	0	2	2	0	0	2	2	0	2	2	0	2	0	2	0	0	2	2	2
377	chr07	chr07_2749068	0	2	2	0	0	2	2	2	1	2	0	0	2	2	2	2	2	0	2	0	2	1	2	2	0	0	2	0	0	2	2	0	0	2	2	2	2	2	0	2	0	2	0	0	2	2	2
378	chr07	chr07_3108600	0	2	2	0	0	2	2	2	2	2	0	0	2	2	2	2	2	0	2	0	2	1	2	2	0	0	2	0	0	2	2	0	0	2	2	2	2	0	0	2	0	2	0	0	0	2	2
379	chr07	chr07_3190324	0	2	2	0	0	2	2	2	2	2	0	0	2	2	2	2	2	0	2	0	2	1	2	2	0	0	2	0	0	2	2	0	0	2	2	2	2	0	0	2	0	2	0	0	0	2	2
380	chr07	chr07_3510553	0	2	2	0	0	2	2	2	2	2	0	0	2	2	2	2	2	0	2	0	2	1	2	2	0	0	2	0	0	2	2	0	0	2	2	2	2	0	0	2	0	2	0	0	0	2	2
381	chr07	chr07_3705757	0	2	2	0	0	2	2	2	2	0	0	0	2	2	2	2	2	0	2	0	2	1	2	2	0	0	2	0	0	2	2	0	0	2	2	2	2	0	0	2	0	2	0	0	0	2	2
382	chr07	chr07_3789086	0	2	2	0	0	2	2	2	2	0	0	0	2	2	2	2	2	0	2	0	2	1	2	2	0	0	2	0	0	2	2	0	0	2	2	2	2	0	0	2	0	2	0	0	0	2	2
383	chr07	chr07_4239741	2	2	2	0	2	2	2	2	2	2	0	0	2	2	2	2	2	0	2	0	2	2	2	2	0	0	2	0	0	2	2	0	2	2	2	2	2	0	0	2	0	2	0	0	0	2	2
384	chr07	chr07_4448493	2	2	2	0	2	2	2	2	2	2	0	0	2	2	1	0	2	0	2	0	2	2	2	2	0	0	2	0	0	2	2	0	0	2	2	2	2	2	0	2	0	2	0	0	0	2	2
385	chr07	chr07_4644793	2	2	2	0	2	2	2	2	2	2	0	2	2	2	0	0	2	0	2	0	2	2	2	2	0	0	2	0	0	2	2	0	0	2	2	2	2	2	0	2	0	2	0	0	0	2	2
386	chr07	chr07_4770598	2	2	2	0	2	2	2	2	2	2	0	2	2	2	2	0	2	0	2	0	2	1	2	2	0	0	2	0	0	2	2	0	0	2	2	2	2	2	0	2	0	2	0	0	0	2	2
387	chr07	chr07_5205982	2	2	2	0	2	2	2	0	0	2	0	2	2	2	2	0	2	0	2	0	2	1	2	2	0	0	2	0	0	2	2	0	0	2	2	2	2	2	0	2	0	2	0	0	0	2	2
388	chr07	chr07_5895703	2	2	2	0	2	2	2	0	0	2	0	2	2	2	2	0	2	2	2	0	2	1	2	2	0	0	2	0	0	2	2	0	0	2	2	2	2	2	0	2	0	2	0	0	0	2	2
389	chr07	chr07_6720823	2	2	2	0	0	2	2	2	2	2	0	2	2	2	2	0	2	2	2	0	2	2	2	2	0	0	2	0	0	2	2	0	0	0	2	2	2	2	0	2	0	2	0	0	0	2	2
390	chr07	chr07_7431843	2	2	2	0	0	2	2	2	2	2	0	2	2	2	2	2	2	2	2	0	0	2	0	2	0	0	2	0	0	2	2	2	0	0	2	2	2	2	0	2	0	2	0	0	0	2	2
391	chr07	chr07_9147667	2	2	2	0	0	2	2	0	2	0	0	2	2	2	2	2	2	2	2	0	2	2	0	2	0	0	2	0	0	2	2	2	0	2	2	2	2	2	0	0	0	2	0	0	0	0	2
392	chr07	chr07_9324798	2	2	2	0	0	2	2	0	2	0	0	2	2	2	2	2	2	2	2	0	2	2	0	2	0	0	2	0	0	2	2	2	0	2	2	2	2	2	0	0	0	2	0	0	0	0	2
393	chr07	chr07_10088239	2	2	2	0	0	2	2	0	2	0	0	2	2	2	2	2	2	2	2	0	2	2	0	2	0	0	2	0	0	2	2	2	0	2	2	2	2	2	0	0	0	2	0	0	0	0	2
394	chr07	chr07_10654969	2	2	2	1	0	2	2	0	2	0	1	2	2	2	2	2	2	2	2	1	2	2	0	2	1	1	2	1	1	2	2	2	0	2	2	2	2	2	0	1	1	2	1	0	0	1	2
395	chr07	chr07_10865813	2	2	2	0	0	2	2	0	2	0	0	2	2	2	2	2	2	2	2	0	2	2	0	2	0	0	2	0	0	2	2	2	0	2	2	2	2	2	0	0	0	2	0	0	0	0	2
396	chr07	chr07_11876978	2	2	2	0	0	2	2	0	2	0	0	2	2	2	2	2	2	2	2	0	2	2	0	2	0	0	2	0	0	2	2	2	0	2	2	2	2	2	0	0	0	2	0	0	0	0	2
397	chr07	chr07_12740701	2	2	2	0	0	2	2	0	2	0	0	2	2	2	2	2	2	2	2	0	2	2	0	2	0	0	2	0	0	2	2	2	0	2	2	2	2	2	0	0	0	2	0	0	0	0	2
398	chr07	chr07_12903072	2	2	2	0	0	2	2	0	2	0	0	2	2	2	2	2	2	2	2	0	2	2	0	2	0	0	2	0	0	2	2	2	0	2	2	2	2	2	0	0	0	2	0	0	0	0	2
399	chr07	chr07_13324721	2	2	2	0	0	2	2	0	2	0	0	2	2	2	2	2	2	2	2	0	2	2	0	2	0	0	2	0	0	2	2	2	0	2	2	2	2	2	0	0	0	2	0	0	0	0	2
400	chr07	chr07_13501565	2	2	2	0	0	2	2	0	2	0	0	2	2	2	2	2	2	2	2	0	2	2	0	2	0	0	2	0	0	2	2	2	0	2	2	2	2	2	0	0	0	2	0	0	0	0	2
401	chr07	chr07_13701611	2	2	2	0	0	2	2	0	2	0	0	2	2	2	2	2	2	2	2	0	2	2	0	2	0	0	2	0	0	2	2	2	0	2	2	2	2	2	0	0	0	2	0	0	0	0	2
402	chr07	chr07_16961376	2	0	2	0	0	2	2	0	2	0	0	2	2	0	2	2	2	2	2	0	2	0	0	2	0	1	2	2	0	2	2	0	0	2	2	2	2	1	0	0	2	2	1	0	0	0	2
403	chr07	chr07_18895470	2	0	2	0	0	0	2	0	0	0	2	2	2	0	2	2	2	0	2	0	2	0	0	2	0	2	2	2	0	2	2	0	0	2	2	2	2	0	0	0	2	2	2	0	0	0	2
404	chr07	chr07_19696332	2	0	2	0	0	0	2	0	0	0	2	2	0	0	0	2	2	0	2	0	2	0	0	2	0	1	2	2	0	0	2	0	0	2	2	2	2	0	0	0	2	2	2	0	0	0	2
405	chr07	chr07_19929771	2	0	2	0	0	0	2	0	0	0	2	2	0	0	0	2	2	0	2	0	2	0	0	2	0	1	2	2	0	0	2	0	0	2	2	2	2	0	0	0	2	2	2	0	0	0	2
406	chr07	chr07_20124410	2	0	2	0	0	0	2	0	0	0	2	2	0	0	0	2	2	0	2	0	2	0	0	2	0	1	2	2	0	0	2	0	0	2	2	2	2	0	0	0	2	2	2	0	0	0	2
407	chr07	chr07_21104616	2	0	2	0	2	0	2	0	2	0	2	2	0	0	0	2	2	0	0	0	2	0	1	2	-1	1	0	2	0	0	2	0	0	2	2	2	0	0	0	0	2	2	2	2	0	0	2
408	chr07	chr07_21293691	2	0	2	0	2	0	2	0	2	0	2	2	0	0	0	2	0	0	0	0	2	0	1	2	0	1	0	2	0	0	2	0	0	0	2	2	0	0	0	0	2	2	2	2	0	0	2
409	chr07	chr07_21345932	2	0	2	0	2	0	2	0	2	0	2	2	0	0	0	2	0	0	0	0	2	0	1	2	0	1	0	2	0	0	2	0	0	0	2	2	0	0	0	0	2	2	2	2	0	0	2
410	chr07	chr07_21385114	2	0	2	0	2	0	2	0	2	0	2	2	0	0	0	2	0	0	0	0	2	0	1	2	0	1	0	2	0	0	2	0	0	0	2	2	0	0	0	0	2	2	2	2	0	0	2
411	chr07	chr07_21671752	2	0	2	0	2	0	2	0	2	0	2	2	0	0	0	2	0	0	0	0	2	0	1	2	0	1	2	2	0	0	2	0	0	0	2	2	2	0	0	0	2	2	2	2	0	0	2
412	chr07	chr07_22196332	0	0	2	0	2	0	2	0	2	0	2	2	0	0	0	2	0	0	0	2	2	0	0	2	0	1	2	2	0	0	0	0	0	0	2	2	2	0	0	0	2	2	0	2	0	0	2
413	chr07	chr07_22377948	0	0	2	0	2	0	2	0	2	0	2	2	0	0	0	2	0	0	0	2	2	0	0	2	2	1	2	2	0	0	0	0	0	0	2	2	2	0	0	0	2	2	0	2	2	0	2
414	chr07	chr07_22724630	0	0	2	0	2	0	2	0	2	0	2	2	0	0	0	2	0	0	0	2	2	0	0	2	2	1	2	2	0	0	0	0	0	0	2	2	2	0	0	0	2	2	0	2	2	0	2
415	chr07	chr07_23471376	0	0	2	0	2	0	2	0	2	0	2	2	0	0	0	2	0	0	0	2	2	0	0	2	2	1	2	2	0	0	0	0	0	0	2	2	2	0	0	0	2	2	0	2	2	0	2
416	chr07	chr07_23967813	0	0	2	0	2	0	2	0	2	2	2	2	0	0	0	2	0	0	0	2	2	0	0	2	2	1	2	2	0	0	0	0	0	0	2	2	2	0	0	2	2	2	0	2	2	0	2
417	chr07	chr07_24146716	0	0	2	0	0	0	2	0	2	2	2	2	0	0	0	2	0	0	0	2	2	0	0	2	2	1	2	2	0	0	0	0	0	0	2	2	2	0	0	2	2	2	0	2	2	0	2
418	chr07	chr07_24674898	0	0	2	0	0	0	2	2	2	2	2	2	0	0	0	2	0	0	0	2	2	0	0	2	2	0	0	2	0	0	0	0	0	0	2	2	0	0	0	2	2	2	0	2	2	0	2
419	chr07	chr07_24775370	0	0	2	0	0	0	2	2	2	2	2	2	0	0	0	2	0	0	0	2	2	0	0	2	2	0	0	2	0	0	0	0	0	0	2	2	0	0	0	2	2	2	0	2	2	0	2
420	chr07	chr07_24968707	0	0	2	0	0	0	2	2	2	2	2	2	0	0	0	2	0	0	0	2	2	0	0	2	2	0	0	2	0	0	0	0	0	0	2	2	0	0	0	2	2	2	0	2	2	0	2
421	chr07	chr07_25132131	0	0	2	0	0	0	2	2	2	2	2	2	0	0	0	2	0	0	0	2	2	0	0	2	2	0	0	2	0	0	0	0	0	0	2	2	0	0	0	2	2	2	0	2	2	0	2
422	chr07	chr07_25327472	0	0	2	0	0	0	2	2	2	2	2	1	0	0	0	2	0	0	0	2	2	0	0	2	2	0	0	2	0	0	0	0	0	0	2	2	0	0	0	2	2	2	0	2	2	0	2
423	chr07	chr07_25381724	0	0	2	0	0	0	2	2	2	2	2	2	0	0	0	2	0	0	0	2	2	0	0	2	2	0	0	2	0	0	0	0	0	0	2	2	0	0	0	2	2	2	0	2	2	0	2
424	chr07	chr07_25520705	0	0	2	0	0	0	2	2	2	2	2	2	0	0	0	2	0	0	0	2	2	0	0	2	2	0	0	2	0	0	0	0	0	0	2	2	0	0	0	2	2	2	0	2	2	0	2
425	chr07	chr07_25647896	0	0	2	0	0	0	2	2	2	2	2	2	0	0	0	2	0	0	0	2	2	0	0	2	2	0	0	2	0	0	0	0	0	0	2	2	0	0	0	2	2	2	0	2	2	0	2
426	chr07	chr07_26092398	0	0	2	0	0	2	2	2	2	2	0	2	0	0	0	2	0	0	0	2	2	0	0	2	2	0	0	0	0	0	0	0	0	0	2	2	0	0	0	2	2	2	0	2	2	0	0
427	chr07	chr07_27960534	0	0	2	0	0	2	2	2	2	2	2	2	0	0	0	0	0	0	0	2	2	0	0	2	2	0	0	1	0	0	0	0	0	1	2	2	0	0	0	2	1	2	0	2	2	0	0
428	chr07	chr07_28091875	0	0	2	0	0	2	2	2	2	2	2	2	0	0	0	0	0	0	0	2	2	0	0	2	2	0	0	1	0	0	0	0	0	0	2	2	0	0	0	2	1	2	0	2	2	0	0
429	chr07	chr07_28377055	2	0	2	0	0	2	2	2	2	2	2	2	0	0	0	0	0	0	0	2	2	0	0	2	2	0	0	0	0	0	0	0	0	1	2	2	0	0	2	2	1	2	0	2	2	0	0
430	chr08	chr08_1044621	2	2	0	2	0	2	2	2	0	2	0	2	0	0	0	0	2	0	2	2	1	2	0	2	0	2	2	0	2	2	2	0	2	2	2	2	2	0	2	0	0	0	2	2	2	2	2
431	chr08	chr08_1282290	2	0	0	2	0	2	2	2	0	0	0	2	0	0	0	0	2	0	2	2	1	2	0	2	0	2	2	0	2	2	2	0	2	2	2	2	2	0	2	0	0	0	2	2	2	2	2
432	chr08	chr08_1670756	2	0	0	2	0	2	2	2	0	0	0	2	0	0	0	0	2	0	2	2	1	2	0	2	0	2	2	0	2	2	2	0	2	2	0	2	2	2	2	0	0	0	2	2	2	2	2
433	chr08	chr08_2107949	2	0	0	2	0	2	2	2	0	0	0	2	0	0	0	0	2	0	2	2	2	2	0	2	0	2	2	0	2	2	2	0	2	2	0	2	2	2	2	0	0	0	2	2	2	2	2
434	chr08	chr08_2479524	2	0	0	2	0	2	0	2	1	2	0	2	0	0	0	2	2	0	2	2	2	2	0	2	0	2	2	0	2	2	2	0	2	2	0	2	2	2	2	0	0	0	2	2	0	0	2
435	chr08	chr08_2523368	2	0	0	2	0	2	0	2	1	2	0	2	0	0	0	2	2	0	2	2	2	2	0	2	0	2	2	0	2	2	2	0	2	2	0	2	2	2	2	0	0	0	2	2	0	0	2
436	chr08	chr08_2940939	2	0	0	2	0	2	0	2	1	2	0	0	0	0	2	2	2	0	2	2	2	2	0	2	0	2	2	0	2	2	2	0	2	2	0	2	2	2	2	0	0	0	2	2	0	0	0
437	chr08	chr08_3339157	2	0	0	2	0	2	0	2	1	2	0	0	0	0	2	2	2	0	2	2	2	0	0	2	0	2	2	0	2	2	2	0	2	2	2	2	2	2	2	0	2	2	2	2	0	0	0
438	chr08	chr08_3528585	2	0	0	2	0	2	0	2	1	2	0	0	0	0	2	2	2	0	2	2	2	2	0	2	2	2	2	0	2	2	2	0	2	2	2	2	2	2	2	0	2	2	2	2	0	0	0
439	chr08	chr08_3700395	0	0	0	2	0	2	0	2	1	2	0	0	0	0	2	2	2	0	2	2	2	2	0	2	2	2	2	0	2	2	2	0	2	2	0	2	2	2	2	0	2	2	2	2	0	0	0
440	chr08	chr08_3976061	0	0	0	2	0	2	0	2	1	2	0	0	2	0	2	2	2	0	2	0	2	2	0	2	2	2	2	0	2	2	2	0	2	2	0	2	2	2	2	0	2	2	2	0	0	0	0
441	chr08	chr08_3988029	0	0	0	2	0	2	0	2	1	2	0	0	2	0	2	2	2	0	2	0	2	2	0	2	2	2	2	0	2	2	2	0	2	2	0	2	2	2	2	0	2	2	2	0	0	0	0
442	chr08	chr08_4097511	0	0	0	2	0	2	0	2	1	2	0	0	2	0	2	2	2	0	2	0	2	2	0	2	2	2	2	0	2	2	2	0	2	2	0	2	2	2	2	0	2	2	2	0	0	0	0
443	chr08	chr08_4755855	0	2	2	2	0	2	0	2	0	2	0	2	2	0	2	2	2	0	2	0	2	2	0	0	2	2	2	0	2	2	2	2	2	2	0	2	2	2	2	1	2	2	2	0	0	0	0
444	chr08	chr08_5172167	0	2	2	2	0	2	0	2	0	2	0	2	2	0	2	2	2	0	2	0	2	2	0	0	2	2	2	0	2	2	2	2	2	2	0	2	2	2	2	1	2	2	2	0	0	0	0
445	chr08	chr08_5319168	0	2	2	2	0	2	0	2	2	2	0	2	2	0	2	2	2	0	2	0	2	2	0	0	2	2	2	0	2	2	2	2	2	2	0	2	2	2	0	1	2	2	2	2	0	0	0
446	chr08	chr08_5371341	0	2	2	2	0	2	0	2	1	2	0	2	2	0	2	2	2	0	2	0	2	2	0	0	2	2	2	0	2	2	2	2	2	2	0	2	2	2	0	1	2	2	2	2	0	0	0
447	chr08	chr08_5383178	0	2	2	2	0	2	0	2	1	2	0	2	2	0	2	2	2	0	2	0	2	2	0	0	2	2	2	0	2	2	2	2	2	2	0	2	2	2	0	1	2	2	2	2	0	0	0
448	chr08	chr08_5394572	0	2	2	2	0	2	0	2	1	2	0	2	2	0	2	2	2	0	2	0	2	2	0	0	2	2	2	0	2	2	2	2	2	2	0	2	2	2	0	1	2	2	2	2	0	0	0
449	chr08	chr08_5577588	0	2	2	2	0	2	0	2	1	2	0	2	2	0	2	2	2	0	2	0	2	2	0	0	2	2	2	0	2	2	2	2	2	2	0	2	2	2	0	1	2	2	2	2	0	0	0
450	chr08	chr08_5601170	0	2	2	2	0	2	0	2	1	2	0	2	2	0	2	2	2	0	2	0	2	2	0	0	2	2	2	0	2	2	2	2	2	2	0	2	2	2	0	1	2	2	2	2	0	0	0
451	chr08	chr08_5634800	0	2	2	2	0	2	0	2	1	2	0	2	2	0	2	2	2	0	2	0	2	2	0	0	2	2	2	0	2	2	2	2	2	2	0	2	2	2	0	1	2	2	2	2	0	0	0
452	chr08	chr08_5681862	0	2	2	2	0	2	0	2	1	2	0	2	2	0	2	2	2	0	2	0	2	2	0	0	2	2	2	0	2	2	2	2	2	2	0	2	2	2	0	1	2	2	2	2	0	0	0
453	chr08	chr08_5786550	0	2	2	2	0	2	0	2	2	2	0	2	2	0	2	2	2	0	2	0	2	2	0	0	2	2	2	0	2	2	2	2	2	2	0	2	2	2	0	1	2	2	2	2	0	0	0
454	chr08	chr08_6204862	2	2	2	2	2	2	2	2	1	2	2	2	2	2	2	2	2	2	2	2	2	2	2	2	2	2	2	2	2	2	2	2	2	2	2	2	2	2	2	2	2	2	2	2	2	2	2
455	chr08	chr08_7263851	0	0	0	0	0	0	0	0	1	0	0	0	0	0	0	0	0	0	0	0	0	0	0	0	-1	-1	0	0	0	0	0	0	0	0	0	0	0	0	0	0	0	0	0	0	0	0	0
456	chr08	chr08_7549599	0	2	2	2	0	2	2	2	1	2	0	2	2	0	2	2	2	0	2	0	2	2	0	0	2	2	2	0	2	2	2	2	0	0	0	2	2	2	0	1	2	2	2	2	0	0	0
457	chr08	chr08_7550250	0	2	2	2	0	2	2	2	1	2	0	2	2	0	2	2	2	0	2	0	2	2	0	0	2	2	2	0	2	2	2	2	0	0	0	2	2	2	0	1	2	2	2	2	0	0	0
458	chr08	chr08_7711263	0	2	2	2	0	2	2	2	2	2	2	2	2	0	2	2	2	0	2	0	2	2	0	0	2	2	2	0	2	2	2	2	0	0	0	2	2	2	0	1	2	2	2	2	0	0	0
459	chr08	chr08_7760906	0	2	2	2	0	0	2	2	1	2	2	2	2	0	2	2	2	0	2	0	2	2	0	0	2	2	2	0	2	2	2	2	0	0	0	2	2	2	0	1	2	2	2	2	0	0	0
460	chr08	chr08_8504536	0	2	2	2	0	0	2	2	2	2	2	2	2	0	2	2	2	0	2	0	2	2	0	0	2	2	2	0	2	2	2	2	0	0	0	2	2	2	0	1	2	2	2	2	0	0	0
461	chr08	chr08_8580913	0	2	2	2	0	0	2	2	1	2	2	2	2	0	2	2	2	0	2	0	2	2	0	0	2	2	2	0	2	2	2	2	0	0	0	2	2	2	0	1	2	2	2	2	0	0	0
462	chr08	chr08_8703041	0	2	2	2	0	0	2	2	1	2	2	2	2	0	2	2	2	0	2	0	2	2	0	0	2	2	2	0	2	2	2	2	0	0	0	2	2	2	0	1	2	2	2	2	0	0	0
463	chr08	chr08_8813868	0	2	2	2	0	0	2	2	1	2	2	2	2	0	2	2	2	0	2	0	2	2	0	0	2	2	2	0	2	2	2	2	0	0	0	2	2	2	0	1	2	2	2	2	0	0	0
464	chr08	chr08_8846356	0	2	2	2	0	0	2	2	1	2	2	2	2	0	2	2	2	0	2	0	2	2	0	0	2	2	2	0	2	2	2	2	0	0	0	2	2	2	0	1	2	2	2	2	0	0	0
465	chr08	chr08_8897653	0	2	2	2	0	0	2	2	1	2	2	2	2	0	2	2	2	0	2	0	2	2	0	0	2	2	2	0	2	2	2	2	0	0	0	2	2	2	0	1	2	2	2	2	0	0	0
466	chr08	chr08_10273969	0	-1	2	-1	0	0	0	2	2	2	-1	2	2	0	2	2	-1	0	-1	0	2	2	0	0	-1	2	2	-1	2	-1	0	2	0	0	2	2	2	2	0	1	-1	2	2	2	0	0	0
467	chr08	chr08_10358484	0	2	2	2	0	0	0	2	1	2	2	2	2	0	2	2	2	0	2	0	2	2	0	0	2	2	2	2	2	2	0	2	0	0	2	2	2	2	0	1	2	2	2	2	0	0	0
468	chr08	chr08_10453731	0	2	2	2	0	0	0	2	1	2	2	2	2	0	2	2	2	0	2	0	2	2	0	0	2	2	2	2	2	2	0	2	0	0	2	2	2	2	0	1	2	2	2	0	0	0	0
469	chr08	chr08_10499283	0	2	2	2	0	0	0	2	2	2	2	2	2	0	2	2	2	0	2	0	2	2	0	0	2	2	2	2	2	2	0	2	0	0	2	2	2	2	0	1	2	2	2	0	0	0	0
470	chr08	chr08_10926383	0	2	2	2	0	0	0	2	0	2	2	0	-1	0	2	2	2	0	2	0	2	0	0	0	-1	2	2	2	2	-1	0	2	0	0	2	2	2	2	0	1	2	2	2	0	0	2	0
471	chr08	chr08_11065511	0	2	2	2	0	0	0	2	0	2	2	0	2	0	2	2	2	0	2	0	2	0	0	0	2	2	2	2	2	2	0	2	0	0	2	2	2	2	0	1	2	2	2	0	0	2	0
472	chr08	chr08_11369197	0	2	2	2	0	0	0	2	0	2	2	0	2	0	2	2	2	0	2	0	2	0	0	0	2	2	2	2	2	2	0	2	0	0	2	2	2	2	0	1	2	2	2	0	0	2	0
473	chr08	chr08_11370680	0	2	2	2	0	0	0	2	0	2	2	0	2	0	2	2	2	0	2	0	2	0	0	0	2	2	2	2	2	2	0	2	0	0	2	2	2	2	0	1	2	2	2	0	0	2	0
474	chr08	chr08_11510855	0	2	2	2	0	0	0	2	0	2	2	0	2	0	2	2	2	0	2	0	2	0	0	0	2	2	2	2	2	2	0	2	0	0	2	2	2	2	0	0	2	2	2	0	0	-1	0
475	chr08	chr08_11622925	0	2	2	2	0	0	0	2	0	2	2	0	2	0	2	2	2	0	2	0	2	0	0	0	2	2	2	2	2	2	0	2	0	0	2	2	2	2	0	1	2	2	2	0	0	2	0
476	chr08	chr08_11869322	0	2	2	2	0	0	0	2	0	2	2	0	2	0	2	2	2	0	2	0	2	0	0	0	2	2	2	2	2	2	0	2	0	0	2	2	2	2	0	1	2	2	2	0	0	2	0
477	chr08	chr08_11888511	0	2	2	2	0	0	0	2	0	2	2	0	2	0	2	2	2	0	2	0	2	0	0	0	2	2	2	2	2	2	0	2	0	0	2	2	2	2	0	1	2	2	2	0	0	2	0
478	chr08	chr08_11981330	0	2	2	2	0	0	0	2	0	2	2	0	2	0	2	2	2	0	2	0	2	0	0	0	2	2	2	2	2	2	0	2	0	0	2	2	2	2	0	1	2	2	2	0	0	2	0
479	chr08	chr08_12145970	0	2	2	2	0	0	0	2	0	2	2	0	2	0	2	2	2	0	2	0	2	0	0	0	2	2	2	2	2	2	0	2	0	0	2	2	2	2	0	1	2	2	2	0	0	2	0
480	chr08	chr08_12276749	0	2	2	2	0	0	0	2	0	2	2	0	2	0	2	2	2	0	2	0	2	0	0	0	2	2	2	2	2	2	0	2	0	0	2	2	2	2	0	1	2	2	2	0	0	2	0
481	chr08	chr08_12421145	0	2	2	2	0	0	0	2	0	2	2	0	2	0	2	2	2	0	2	0	2	0	0	0	2	2	2	2	2	2	0	2	0	0	2	2	2	2	0	1	2	2	2	0	0	2	0
482	chr08	chr08_12459153	0	2	2	2	0	0	0	2	0	2	2	0	2	0	2	2	2	0	2	0	2	0	0	0	2	2	2	2	2	2	0	2	0	0	2	2	2	2	0	1	2	2	2	0	0	2	0
483	chr08	chr08_12723619	0	2	2	2	0	0	0	2	0	2	2	0	2	0	2	2	2	0	2	0	2	0	0	0	2	2	2	2	2	2	0	2	0	0	2	2	2	2	0	1	2	2	2	0	0	2	0
484	chr08	chr08_12914215	0	2	2	2	0	0	0	2	0	2	2	0	2	0	2	2	2	0	2	0	2	0	0	0	2	2	2	2	2	2	0	2	0	0	2	2	2	2	0	1	2	2	2	0	0	2	0
485	chr08	chr08_12914511	0	2	2	2	0	0	0	2	0	2	2	0	2	0	2	2	2	0	2	0	2	0	0	0	2	2	2	2	2	2	0	2	0	0	2	2	2	2	0	1	2	2	2	0	0	2	0
486	chr08	chr08_13017690	0	2	2	2	0	0	0	2	0	2	2	0	2	0	2	2	2	0	2	0	2	0	0	0	2	2	2	2	2	2	0	2	0	0	2	2	2	2	0	1	2	2	2	0	0	2	0
487	chr08	chr08_13057016	0	2	2	2	0	0	0	2	0	2	2	0	2	0	2	2	2	0	2	0	2	0	0	0	2	2	2	2	2	2	0	2	0	0	2	2	2	2	0	1	2	2	2	0	0	2	0
488	chr08	chr08_13735599	0	2	2	2	0	0	0	2	0	2	2	0	2	0	2	2	2	0	2	0	2	0	0	0	2	2	2	2	2	2	0	2	0	0	2	2	2	2	0	1	2	2	2	0	0	2	0
489	chr08	chr08_13990791	0	2	2	2	0	0	0	2	0	2	2	0	2	0	2	2	2	0	2	0	2	0	0	0	2	2	2	2	2	2	0	2	0	0	2	2	2	2	0	1	2	2	2	0	0	2	0
490	chr08	chr08_14184710	0	2	2	2	0	0	0	2	0	2	2	0	2	0	2	2	2	0	2	0	2	0	0	0	2	2	2	2	2	2	0	2	0	0	2	2	2	2	0	1	2	2	2	0	0	2	0
491	chr08	chr08_14361448	0	2	2	2	0	0	0	2	0	2	2	0	2	0	2	2	2	0	2	0	2	0	0	0	2	2	2	2	2	2	0	2	0	0	2	2	2	2	0	1	2	2	2	0	0	2	0
492	chr08	chr08_14593407	0	2	2	2	0	0	0	0	0	2	2	0	2	0	2	2	2	0	2	0	2	0	0	0	2	2	2	2	2	2	0	2	0	0	2	2	2	2	0	1	2	2	2	0	0	2	0
493	chr08	chr08_14715341	0	2	2	2	0	0	0	0	0	2	2	0	2	0	2	2	2	0	2	0	2	0	0	0	2	2	2	2	2	2	0	2	0	0	2	2	2	2	0	1	2	2	2	0	0	2	0
494	chr08	chr08_14799421	0	2	2	2	0	0	0	0	0	2	2	0	2	0	2	2	2	0	2	0	2	0	0	0	2	2	2	2	2	2	0	2	0	0	2	2	2	2	0	1	2	2	2	0	0	2	0
495	chr08	chr08_14908464	0	2	2	2	0	0	0	0	0	2	2	0	2	0	2	2	2	0	2	0	2	0	0	0	2	2	2	2	2	2	0	2	0	0	2	2	2	2	0	1	2	2	2	0	0	2	0
496	chr08	chr08_14994188	0	2	2	2	0	0	0	0	0	2	2	0	2	0	2	2	2	0	2	0	2	0	0	0	2	2	2	2	2	2	0	2	0	0	2	2	2	2	0	1	2	2	2	0	0	2	0
497	chr08	chr08_15195898	0	2	2	2	0	0	0	0	0	2	2	0	2	0	2	2	2	0	2	0	2	0	0	0	2	2	2	2	2	2	0	2	0	0	2	2	2	2	0	1	2	2	2	0	0	2	0
498	chr08	chr08_15439243	0	2	2	2	0	0	0	0	0	2	2	0	2	0	2	2	2	0	2	0	2	0	0	0	2	2	2	2	2	2	0	2	0	0	2	2	2	2	0	1	2	2	2	0	0	2	0
499	chr08	chr08_15481942	0	2	2	2	0	0	0	0	0	2	2	0	2	0	2	2	2	0	2	0	2	0	0	0	2	2	2	2	2	2	0	2	0	0	2	2	2	2	0	1	2	2	2	0	0	2	0
500	chr08	chr08_16036605	0	-1	2	2	0	0	0	0	1	2	2	0	2	0	2	2	2	0	2	2	2	0	0	0	2	2	2	2	2	2	0	2	0	0	2	2	2	2	0	2	2	2	2	0	0	2	0
501	chr08	chr08_16436301	0	2	2	2	0	0	0	0	1	2	2	0	2	0	2	2	2	0	2	2	2	0	0	0	2	2	2	2	2	2	0	0	0	0	2	2	2	2	0	2	2	2	2	0	0	2	0
502	chr08	chr08_16451909	0	2	2	2	0	0	0	0	1	2	2	0	2	0	2	2	2	0	2	2	2	0	0	0	2	2	2	2	2	2	0	0	0	0	2	2	2	2	0	2	2	2	2	0	0	2	0
503	chr08	chr08_16612067	0	2	2	2	0	0	0	0	0	2	2	0	2	0	2	2	2	0	2	2	2	0	0	0	2	2	2	2	2	2	0	0	0	0	2	2	2	2	0	2	2	2	2	0	0	2	0
504	chr08	chr08_16880843	0	2	2	2	0	0	0	0	0	2	2	0	2	0	2	2	2	0	2	2	2	0	0	0	2	2	2	2	2	2	0	0	0	0	2	2	2	2	0	2	2	2	2	0	0	2	0
505	chr08	chr08_17319329	0	2	2	2	0	0	0	0	1	2	2	0	2	0	2	2	2	0	2	2	2	0	0	0	2	2	2	2	2	2	0	0	0	0	2	2	2	2	0	2	2	2	2	0	0	2	0
506	chr08	chr08_17439797	0	2	2	2	0	0	0	0	0	2	2	0	2	0	2	2	2	0	2	2	2	0	0	0	2	2	2	2	2	2	0	0	0	0	2	2	2	2	0	2	2	2	2	0	0	2	0
507	chr08	chr08_17540888	0	2	2	2	0	0	0	0	0	2	2	0	2	0	2	2	2	0	2	2	2	0	0	0	2	2	2	2	2	2	0	0	0	0	2	2	2	2	0	2	2	2	2	0	0	2	0
508	chr08	chr08_17643955	0	2	2	2	0	0	0	0	0	2	2	0	2	0	2	2	2	0	2	2	2	0	0	0	2	2	2	2	2	2	0	2	0	0	2	2	2	2	0	2	2	2	2	0	0	2	0
509	chr08	chr08_17664969	0	2	2	2	0	0	0	0	0	2	2	0	2	0	2	2	2	0	2	2	2	0	0	0	2	2	2	2	2	2	0	2	0	0	2	2	2	2	0	2	2	2	2	0	0	2	0
510	chr08	chr08_17714734	0	2	2	2	0	0	0	0	0	2	2	0	2	0	2	2	2	0	2	2	2	0	0	0	2	2	2	2	2	2	0	2	0	0	2	2	2	2	0	2	2	2	2	0	0	2	0
511	chr08	chr08_17925692	0	2	2	2	0	0	0	0	1	2	2	0	2	0	2	2	2	0	2	2	2	0	0	0	2	2	2	2	2	2	0	2	0	0	2	2	2	2	0	2	2	2	2	0	0	2	0
512	chr08	chr08_18221884	0	2	2	2	0	0	0	0	0	2	2	0	2	0	2	2	2	0	2	2	2	0	0	0	2	2	2	2	2	2	0	2	0	0	2	2	2	0	0	2	2	2	2	0	0	2	0
513	chr08	chr08_18552226	0	2	2	2	0	0	0	0	0	2	2	1	2	0	2	2	2	0	2	2	2	0	0	0	2	2	2	2	2	2	0	2	0	0	2	2	2	0	0	2	2	2	2	0	0	2	0
514	chr08	chr08_18585825	0	2	2	2	0	0	0	0	0	2	2	1	2	0	2	2	2	0	2	2	2	0	0	0	2	2	2	2	2	2	0	2	0	0	2	2	2	0	0	2	2	2	2	0	0	2	0
515	chr08	chr08_18827037	0	2	2	2	0	0	0	0	0	2	2	1	2	0	2	2	2	0	2	2	2	0	0	0	2	2	2	2	2	2	0	2	0	0	2	2	2	0	0	2	2	2	2	0	0	2	0
516	chr08	chr08_19033700	0	2	2	2	0	0	0	0	0	2	2	1	2	0	2	2	0	0	2	2	2	0	0	0	2	2	2	2	2	2	0	2	0	0	1	2	2	0	0	2	2	2	2	0	0	2	0
517	chr08	chr08_19136483	0	2	2	2	0	0	0	0	0	2	2	1	2	0	2	2	0	0	2	2	2	0	0	0	2	2	2	2	2	2	0	2	0	0	2	2	2	0	0	2	2	2	2	0	0	2	0
518	chr08	chr08_19220614	0	2	2	2	0	0	0	0	0	2	2	1	2	0	2	2	0	0	2	2	2	0	0	0	2	2	2	2	2	2	0	2	0	0	2	2	2	0	0	2	2	2	2	0	0	2	0
519	chr08	chr08_19333715	0	2	2	2	0	0	0	0	0	2	2	1	2	0	2	2	0	0	2	2	2	0	0	0	2	2	2	2	2	2	0	2	0	0	2	2	2	0	0	2	2	2	2	0	0	2	0
520	chr08	chr08_19351882	0	2	0	2	0	0	0	0	0	2	2	1	2	0	2	2	0	0	2	2	2	0	0	0	2	2	2	2	2	2	0	2	0	0	2	2	2	0	0	2	2	2	2	0	0	2	0
521	chr08	chr08_19432537	0	2	0	2	0	0	0	0	0	2	2	1	2	0	2	2	0	0	2	2	2	0	0	0	2	2	2	2	2	2	0	2	0	0	2	2	2	0	0	2	2	2	2	0	0	2	0
522	chr08	chr08_19716832	0	2	0	2	0	0	0	0	0	2	2	1	2	2	2	2	0	0	2	2	2	0	0	0	2	2	2	2	2	2	0	2	0	0	2	2	2	0	0	2	2	0	2	0	0	2	0
523	chr08	chr08_19833397	0	2	0	2	0	0	0	0	1	2	2	1	2	2	2	2	0	0	2	2	2	0	0	0	2	2	2	2	2	2	0	2	0	0	2	2	2	0	0	2	2	0	2	0	0	2	0
524	chr08	chr08_19905228	0	2	0	2	0	0	0	0	1	2	2	1	2	2	2	2	0	0	2	2	2	0	0	0	2	2	2	2	2	2	0	2	0	0	2	2	2	0	0	2	2	0	2	0	0	2	0
525	chr08	chr08_21039211	0	0	2	0	0	0	0	0	2	2	2	2	2	0	2	2	0	2	2	0	2	0	0	0	2	2	2	2	0	2	2	2	2	0	2	2	2	0	0	2	2	0	2	0	0	2	0
526	chr08	chr08_21463546	0	0	2	0	0	0	0	0	2	2	0	2	2	0	2	2	0	2	2	1	2	0	0	2	2	2	2	2	0	2	2	2	2	0	2	2	2	0	2	2	2	0	2	0	0	2	0
527	chr08	chr08_26223300	2	2	0	2	2	0	2	0	2	2	2	2	2	2	2	2	0	2	2	2	2	2	0	2	2	2	1	2	0	0	2	0	2	0	2	2	2	0	2	2	2	2	2	0	0	2	0
528	chr08	chr08_26788194	2	2	0	0	2	0	2	0	2	2	0	2	2	2	2	2	0	2	2	2	2	2	0	2	2	2	0	2	0	0	0	2	2	0	0	0	0	0	2	2	0	2	2	0	0	2	0
529	chr08	chr08_26979434	2	2	0	2	2	0	2	0	-1	2	0	-1	2	2	2	2	0	2	2	-1	2	2	0	2	-1	-1	0	-1	0	0	0	1	2	0	0	0	0	0	0	2	0	2	2	0	0	2	0
530	chr08	chr08_27239923	2	2	2	2	2	0	2	0	2	2	0	2	2	2	0	2	0	2	0	0	2	2	0	2	2	2	0	2	0	0	0	2	2	0	0	0	0	0	2	2	0	2	2	0	0	2	0
531	chr08	chr08_27604168	2	2	2	2	2	0	2	0	2	2	0	2	2	2	0	2	0	0	0	0	2	2	0	2	2	2	0	2	0	0	0	0	2	0	0	0	0	0	2	2	0	2	2	0	0	2	0
532	chr09	chr09_929479	2	2	0	0	0	2	0	2	0	2	2	2	2	0	2	2	0	2	2	2	0	0	0	0	0	2	0	2	1	2	2	2	0	2	2	0	0	2	2	2	0	0	0	2	0	0	2
533	chr09	chr09_1744797	2	2	0	0	0	2	0	0	0	2	2	2	2	0	2	2	0	2	2	2	0	0	0	0	0	2	0	2	1	2	2	2	0	2	2	0	0	2	2	2	0	0	0	2	0	0	2
534	chr09	chr09_2549780	2	2	0	0	0	2	0	0	0	2	2	2	2	0	2	2	0	2	2	2	0	0	0	0	0	2	0	2	1	2	2	2	0	2	2	0	0	2	2	2	0	0	0	2	0	0	2
535	chr09	chr09_3627789	2	2	0	0	0	2	0	0	0	2	2	2	2	0	2	2	0	2	2	2	0	0	0	0	0	2	0	2	1	2	2	2	0	2	2	0	0	2	2	2	0	0	0	2	0	0	2
536	chr09	chr09_3854200	2	2	0	0	0	2	0	0	0	2	2	2	2	0	2	2	0	2	2	2	0	0	0	0	0	2	0	2	1	2	2	2	0	2	2	0	0	2	2	2	0	0	0	2	0	0	2
537	chr09	chr09_4004403	2	2	0	0	0	2	0	0	0	2	2	2	2	0	2	2	0	2	2	2	0	0	0	0	0	2	0	2	1	2	2	2	0	2	2	0	0	2	2	2	0	0	0	2	0	0	2
538	chr09	chr09_4289783	2	2	0	0	0	2	0	0	0	2	2	2	2	0	0	2	0	2	2	2	0	0	0	0	0	2	0	2	1	2	2	2	0	2	2	0	0	2	2	2	0	0	0	2	0	0	2
539	chr09	chr09_6657081	2	0	0	0	0	2	0	0	0	2	2	2	2	0	2	2	0	2	2	2	0	0	0	2	2	0	0	2	2	2	0	2	0	2	2	0	0	2	2	2	0	0	0	2	0	0	2
540	chr09	chr09_8744926	2	2	0	0	0	2	0	0	0	2	0	2	2	2	2	2	0	2	0	2	0	0	2	2	2	0	0	2	2	0	0	2	0	2	2	0	0	2	2	2	2	2	0	2	0	0	2
541	chr09	chr09_8913296	2	2	0	0	0	2	0	0	0	2	0	2	2	2	2	2	0	2	0	2	0	0	2	2	2	0	0	2	2	0	0	2	0	2	2	0	0	2	2	2	2	2	0	2	0	0	2
542	chr09	chr09_9087088	2	2	0	0	0	2	2	0	0	2	0	2	2	2	2	2	0	2	0	0	0	0	2	2	2	0	0	2	2	0	0	2	0	2	2	0	0	2	2	2	2	2	0	2	0	0	2
543	chr09	chr09_9431973	2	2	0	0	0	2	2	0	0	2	0	0	2	2	2	2	0	2	0	0	0	0	2	2	0	0	0	2	2	0	0	0	0	2	2	0	0	2	2	2	2	2	0	2	0	0	2
544	chr09	chr09_9626056	2	2	0	0	0	2	2	0	0	2	0	0	2	2	2	2	0	2	0	0	0	0	2	2	0	0	0	2	2	0	0	0	0	2	2	0	0	2	2	2	2	2	0	2	0	0	2
545	chr09	chr09_9674556	2	2	0	0	0	2	2	0	0	2	0	0	2	2	2	2	0	2	0	0	0	0	2	2	0	0	0	2	2	0	0	0	0	2	2	0	0	2	2	2	2	2	0	2	0	0	2
546	chr09	chr09_9784212	2	2	0	0	0	2	2	0	0	2	0	0	2	2	2	2	0	2	0	0	0	0	2	2	0	0	0	2	2	0	0	0	0	2	2	0	0	2	2	2	2	2	0	2	0	0	2
547	chr09	chr09_9918781	2	2	0	0	0	2	2	0	0	2	0	0	2	2	2	2	0	2	0	0	0	0	2	2	0	0	0	2	2	0	0	0	0	2	2	0	0	2	2	2	2	2	0	2	0	0	2
548	chr09	chr09_9945591	2	2	0	0	0	2	2	0	0	2	0	0	2	2	2	2	0	2	0	0	0	0	2	2	0	0	0	2	2	0	0	0	0	2	2	0	0	2	2	2	2	2	0	2	0	0	2
549	chr09	chr09_10788256	2	2	0	0	0	2	2	0	0	2	0	0	2	2	2	0	0	2	0	0	0	0	2	2	0	0	2	2	2	0	0	0	0	2	2	1	2	2	2	2	2	0	0	2	0	0	2
550	chr09	chr09_11568260	2	2	0	0	0	2	2	0	0	2	0	0	2	2	2	0	0	2	0	0	0	0	2	2	0	0	2	2	2	2	0	0	0	2	2	1	2	2	2	2	2	0	0	2	0	0	2
551	chr09	chr09_11653914	2	2	-1	0	0	2	-1	0	0	2	0	0	2	2	2	0	0	-1	0	0	0	0	2	2	0	-1	2	2	2	2	0	0	0	2	2	1	2	2	2	2	2	0	-1	2	0	0	2
552	chr09	chr09_11776387	2	2	0	0	0	2	2	0	0	2	0	0	2	2	2	0	0	2	0	0	0	0	2	2	0	0	2	2	2	2	0	0	0	2	2	1	2	2	2	2	2	0	0	2	0	0	2
553	chr09	chr09_12077897	2	2	0	0	0	2	2	0	0	2	0	0	2	2	2	0	0	2	0	0	0	0	2	2	0	0	2	2	2	2	2	0	0	2	2	1	2	2	2	2	2	0	0	2	0	0	2
554	chr09	chr09_12211991	2	2	0	0	0	2	0	0	0	2	0	0	2	2	2	0	0	2	0	0	0	0	2	2	0	0	2	2	2	2	2	0	0	2	2	1	2	2	2	2	2	0	0	2	2	0	2
555	chr09	chr09_12568549	2	2	0	0	0	2	0	0	1	2	0	1	2	2	2	0	0	2	0	0	0	0	2	2	0	0	2	2	0	2	2	0	0	2	2	1	2	2	2	2	2	0	0	0	2	0	2
556	chr09	chr09_14700805	2	2	2	0	2	0	0	0	2	2	0	2	2	2	2	0	2	2	0	0	0	0	2	2	0	0	2	0	0	2	2	2	0	2	2	0	2	2	2	2	0	0	0	0	2	2	2
557	chr09	chr09_14796397	2	2	2	0	2	0	0	0	2	2	0	2	2	2	2	0	2	2	0	0	0	0	2	2	0	0	2	0	0	2	2	2	0	2	2	0	2	2	2	2	0	0	0	0	2	2	2
558	chr09	chr09_15655654	2	0	2	0	2	0	0	0	1	0	0	2	2	2	2	0	2	2	0	0	0	0	2	2	0	0	2	2	0	2	2	2	0	2	2	0	2	2	2	2	0	2	0	0	2	2	2
559	chr09	chr09_16277986	2	0	2	0	2	0	0	0	1	0	0	2	2	2	2	0	2	0	0	0	0	0	2	2	0	0	2	2	2	2	2	2	0	2	2	0	2	2	2	2	0	2	0	0	2	2	2
560	chr09	chr09_17031996	2	0	2	0	0	0	0	0	0	0	0	2	2	2	2	0	2	0	0	0	0	0	2	2	0	0	2	2	2	2	2	2	0	2	2	0	2	2	2	2	0	2	0	0	2	2	2
561	chr09	chr09_17465569	2	0	2	0	0	0	0	2	0	0	0	2	2	2	2	0	2	0	0	0	0	0	2	2	0	0	2	2	2	0	2	2	0	2	2	0	2	2	2	2	0	2	0	0	2	2	2
562	chr09	chr09_17680896	2	0	2	0	0	0	0	2	0	0	0	2	2	2	2	0	2	0	0	0	0	0	2	2	0	0	2	2	2	0	2	2	0	2	2	0	2	2	2	2	0	2	0	0	2	2	2
563	chr09	chr09_17872367	2	0	2	0	0	0	0	2	1	0	0	0	2	2	2	0	2	0	0	0	0	0	2	2	0	0	2	2	2	0	2	2	0	2	2	0	2	2	2	2	0	2	0	0	2	2	2
564	chr09	chr09_18190238	2	2	2	0	0	2	0	2	0	0	0	0	2	2	2	2	2	0	0	0	0	0	0	2	0	0	2	2	2	0	2	2	0	2	2	2	2	2	2	2	0	2	2	0	2	2	0
565	chr09	chr09_18306435	2	2	2	0	0	2	0	2	0	0	0	0	2	2	2	2	2	0	0	0	0	0	0	2	0	0	2	2	2	0	2	2	0	2	2	2	2	2	2	2	0	2	2	0	2	2	0
566	chr09	chr09_18502078	2	2	2	0	0	2	0	2	1	0	0	0	2	2	2	2	2	2	0	0	0	0	0	2	0	0	2	2	2	0	2	2	0	2	2	2	2	2	2	2	0	2	2	0	2	2	0
567	chr09	chr09_18597901	2	2	2	0	0	2	0	2	0	0	0	0	2	2	2	2	2	2	0	0	0	0	0	2	0	0	2	2	2	0	2	2	0	2	2	2	2	2	2	2	0	2	2	0	2	2	0
568	chr09	chr09_18818854	2	2	-1	0	0	-1	0	2	0	0	0	0	-1	2	2	2	-1	2	0	2	0	0	0	2	0	0	2	2	2	0	0	2	0	2	0	2	2	2	2	2	0	-1	2	0	-1	-1	0
569	chr09	chr09_19337813	2	2	2	0	0	2	0	2	0	0	0	0	2	2	2	2	2	2	0	2	0	0	0	2	0	0	2	2	2	0	0	2	0	2	0	2	2	2	2	2	0	2	2	0	2	2	0
570	chr09	chr09_20317688	2	2	2	0	0	2	0	2	0	0	0	2	2	0	2	2	2	2	0	2	0	0	0	2	0	0	0	2	2	0	0	2	0	2	0	2	0	2	2	2	0	2	2	0	2	2	0
571	chr09	chr09_20497375	2	2	2	0	0	2	0	2	0	0	0	2	2	0	2	2	2	2	0	2	0	2	0	0	0	0	0	2	2	0	0	2	0	2	0	2	0	2	2	2	0	2	2	0	2	2	0
572	chr09	chr09_20688681	2	2	2	0	0	2	0	2	0	0	0	2	2	0	2	2	2	2	0	0	0	2	0	0	0	0	0	2	2	0	0	2	0	2	0	2	0	2	2	2	0	2	2	0	2	2	0
573	chr09	chr09_21004828	2	2	0	0	0	2	0	2	0	0	0	2	2	0	2	2	2	2	0	0	0	2	0	0	0	0	0	2	2	0	0	2	0	2	0	2	0	2	2	2	0	2	2	0	2	2	0
574	chr09	chr09_21196217	2	2	0	0	0	2	0	2	0	0	0	2	2	0	2	2	2	2	0	0	0	2	0	0	0	0	0	2	2	0	0	2	0	2	0	2	0	2	2	2	0	2	2	0	2	2	0
575	chr09	chr09_21598192	2	2	-1	0	0	2	0	2	0	0	0	2	2	0	2	2	2	2	0	0	0	2	0	0	0	0	0	2	2	2	0	2	0	2	0	2	0	2	2	2	0	2	2	0	2	2	-1
576	chr09	chr09_21813051	2	2	0	0	0	2	0	2	0	0	0	2	2	0	2	2	2	0	0	0	0	2	0	0	0	0	0	2	2	2	0	2	0	2	0	2	0	2	2	2	0	2	2	0	2	2	0
577	chr09	chr09_22166657	2	2	0	0	0	2	0	2	0	0	0	2	2	0	2	2	2	0	0	0	0	2	0	0	0	0	0	2	2	2	0	2	0	2	0	2	0	2	2	2	0	2	2	0	2	2	0
578	chr09	chr09_22173140	2	2	0	0	0	2	0	2	0	0	0	2	2	0	2	2	2	0	0	0	0	2	0	0	0	0	0	2	2	2	0	2	0	2	0	2	0	2	2	2	0	2	2	0	2	2	0
579	chr09	chr09_22403093	2	2	0	0	0	2	0	2	0	0	0	2	2	0	2	2	2	0	0	0	0	2	0	0	0	0	0	2	2	2	0	2	0	2	0	2	0	2	2	2	0	2	2	0	2	2	0
580	chr10	chr10_1637004	0	0	0	2	0	0	2	0	0	2	2	0	0	2	0	0	2	2	0	0	2	0	2	2	2	2	2	2	2	0	2	2	2	2	2	0	2	0	2	0	0	0	2	2	2	2	0
581	chr10	chr10_1796849	0	0	0	2	0	0	2	0	0	2	2	0	0	2	0	0	2	2	0	0	2	0	2	2	2	2	2	2	2	0	2	2	2	2	2	0	2	0	2	0	0	0	2	2	2	2	0
582	chr10	chr10_2064828	0	0	0	2	0	0	2	2	0	2	2	0	0	2	0	0	2	2	0	0	2	0	2	2	2	2	2	2	2	0	0	2	2	2	2	0	2	0	2	0	0	0	2	2	2	2	0
583	chr10	chr10_2107854	0	0	0	2	0	0	2	2	0	2	2	0	0	2	0	0	2	2	0	0	2	0	2	2	2	2	2	2	2	0	0	2	2	2	2	0	2	0	2	0	0	0	2	2	1	2	0
584	chr10	chr10_2129424	0	0	0	2	0	0	2	2	0	2	2	0	0	2	0	0	2	2	0	0	2	0	2	2	2	2	2	2	2	0	0	2	2	2	2	0	2	0	2	0	0	0	2	2	1	2	0
585	chr10	chr10_2195402	0	0	0	2	0	0	2	2	0	2	2	0	0	2	0	0	2	2	0	0	2	0	2	2	2	2	2	0	2	0	0	2	2	2	2	0	2	0	2	0	0	0	2	2	1	2	0
586	chr10	chr10_2241754	0	0	0	2	0	0	2	2	0	2	2	0	0	2	0	0	2	2	0	0	2	0	2	2	2	2	2	0	2	0	0	2	2	2	2	0	2	0	2	0	0	0	2	2	1	2	0
587	chr10	chr10_3174353	0	0	0	2	1	0	2	0	0	0	2	0	0	0	2	0	2	2	0	2	0	0	2	2	2	2	2	0	0	0	0	2	2	0	0	0	2	0	2	0	0	0	2	2	2	2	0
588	chr10	chr10_3187409	0	0	0	2	1	0	2	0	0	0	2	0	0	0	2	0	2	2	0	2	0	0	2	2	2	2	2	0	0	0	0	2	2	0	0	0	2	0	2	0	0	0	2	2	2	2	0
589	chr10	chr10_3382280	0	0	0	2	1	0	2	0	0	0	2	0	0	0	2	0	2	2	0	2	0	0	2	2	2	2	2	0	0	0	0	2	2	0	0	0	2	0	2	0	0	0	2	2	2	2	0
590	chr10	chr10_3771667	0	0	0	2	1	0	2	0	0	0	2	0	0	0	2	0	2	2	0	2	0	0	2	2	2	0	2	0	0	0	0	2	2	0	0	0	2	0	2	0	2	0	2	2	2	2	0
591	chr10	chr10_3833548	0	0	0	2	1	0	2	0	0	0	2	0	0	0	2	0	0	2	0	2	0	0	2	2	2	0	2	0	0	0	0	2	2	2	0	0	2	0	2	0	2	0	2	2	2	2	0
592	chr10	chr10_9513814	0	0	2	2	1	0	2	0	0	0	2	0	0	0	2	0	0	2	0	0	0	0	2	2	2	0	2	0	0	0	0	2	2	2	0	0	2	0	2	0	2	0	2	2	2	2	0
593	chr10	chr10_14166643	0	0	2	2	2	0	2	2	0	0	2	0	0	2	2	0	0	0	0	2	0	0	2	2	0	0	0	0	0	0	2	2	2	0	0	2	0	0	0	0	2	0	0	0	2	0	2
594	chr10	chr10_17050840	0	0	2	2	2	0	0	2	2	2	0	0	0	2	2	2	0	0	0	2	0	2	2	2	0	0	0	0	0	0	0	2	2	2	2	2	0	0	0	0	0	0	0	0	2	0	2
595	chr10	chr10_17065456	0	0	2	2	2	0	0	2	2	2	0	0	0	2	2	2	0	0	0	2	0	2	2	2	0	0	0	0	0	0	0	2	2	2	2	2	0	0	0	0	0	0	0	0	2	0	2
596	chr10	chr10_17232520	0	0	2	2	2	0	0	2	-1	2	0	0	0	2	2	2	0	0	0	2	0	2	2	2	0	0	0	0	0	0	2	2	2	2	2	2	0	0	0	0	0	0	0	0	2	0	2
597	chr10	chr10_17348388	0	0	2	2	2	0	0	2	2	2	0	0	0	2	2	2	0	0	0	2	0	2	2	2	0	0	0	0	0	0	2	2	2	2	2	2	0	0	0	0	0	0	0	0	2	0	2
598	chr10	chr10_17855985	0	0	2	2	2	0	0	0	2	2	0	0	0	2	2	2	0	0	0	2	0	2	2	2	0	0	0	0	0	0	2	2	2	2	2	2	0	0	0	0	0	0	0	0	2	0	2
599	chr10	chr10_17948826	0	0	2	2	2	0	0	0	2	2	0	0	0	2	2	2	0	0	0	2	0	2	2	2	0	0	0	0	0	0	2	2	2	2	2	2	0	0	0	0	0	0	0	0	2	0	2
600	chr10	chr10_18461290	0	0	2	2	2	0	0	0	2	2	0	0	0	2	2	2	0	2	0	2	0	2	2	2	0	0	0	0	0	0	2	2	2	2	2	2	0	2	0	0	0	0	0	0	2	0	2
601	chr10	chr10_19212489	0	0	2	2	2	0	0	0	2	0	0	0	2	2	2	2	0	2	0	2	0	2	2	2	0	0	0	0	0	0	2	2	2	2	2	2	0	2	0	0	0	0	0	0	2	0	2
602	chr10	chr10_19473918	0	2	2	2	2	0	0	0	2	0	0	0	2	2	2	2	0	2	0	2	0	2	2	2	0	0	0	0	0	0	2	0	2	2	2	2	0	2	0	0	0	0	0	0	2	2	2
603	chr10	chr10_19635346	0	2	2	2	2	0	0	0	2	0	0	0	2	2	2	2	0	2	0	2	0	0	2	2	0	0	0	0	0	0	2	0	2	2	2	2	0	2	0	0	0	0	0	0	2	2	2
604	chr10	chr10_20358666	0	2	2	2	2	0	1	0	0	0	0	0	2	2	2	2	0	2	2	2	0	0	2	2	0	0	0	0	0	0	2	0	2	2	2	2	0	2	0	0	0	0	0	0	2	2	2
605	chr10	chr10_21256365	0	2	2	2	2	0	1	0	2	0	2	0	2	0	2	2	0	2	2	2	0	0	2	2	0	0	0	0	0	0	2	0	2	2	2	2	0	2	0	0	0	0	0	0	2	2	0
606	chr10	chr10_22389675	2	2	2	2	2	0	1	0	0	1	2	0	0	0	2	2	0	2	2	2	0	0	2	2	0	0	0	0	0	0	2	0	2	0	2	2	0	2	0	0	0	0	0	0	2	2	0
607	chr10	chr10_22459939	2	2	2	2	2	0	1	0	0	1	2	0	0	0	2	2	0	2	2	2	0	0	2	2	0	0	0	0	0	0	2	0	2	0	2	2	0	2	0	0	0	0	0	0	2	2	0
608	chr11	chr11_2972385	0	2	0	0	0	0	2	0	1	2	0	0	0	0	2	2	2	0	2	2	2	2	2	0	2	2	0	0	0	2	2	2	2	0	2	2	2	2	2	0	0	0	2	2	0	0	2
609	chr11	chr11_3090889	0	2	0	0	0	0	2	0	1	2	0	0	0	0	2	2	2	0	2	2	2	2	2	0	2	2	0	0	0	2	2	2	2	0	2	2	2	2	2	0	0	0	2	2	0	0	2
610	chr11	chr11_3631498	0	2	0	0	2	0	2	0	1	2	0	0	0	0	2	2	2	0	2	2	2	2	2	0	2	2	0	0	0	2	2	2	2	0	2	2	2	2	2	0	0	0	2	2	0	2	2
611	chr11	chr11_3780339	0	2	0	0	2	0	2	0	1	2	0	0	0	0	2	2	0	0	2	2	2	2	2	0	2	2	0	0	0	2	2	2	2	0	2	2	2	2	2	0	0	0	2	2	0	2	2
612	chr11	chr11_4141123	0	2	0	0	2	0	2	0	1	2	0	0	0	0	2	2	0	0	2	2	2	2	2	0	2	2	0	0	0	2	2	2	0	0	2	2	2	2	2	0	0	0	2	2	0	2	2
613	chr11	chr11_4264190	0	2	0	0	2	0	2	0	1	2	0	0	0	0	2	2	0	0	2	2	2	2	2	0	2	2	0	0	0	2	2	2	0	0	2	2	2	2	2	0	0	0	2	2	0	2	2
614	chr11	chr11_4783262	0	2	0	0	2	0	2	0	1	2	0	0	0	0	2	2	0	0	1	2	2	2	2	0	2	2	0	0	0	0	2	2	0	0	2	1	2	2	2	0	0	0	2	2	0	2	2
615	chr11	chr11_4803442	0	2	0	0	2	0	2	0	1	2	0	0	0	0	2	2	0	0	1	2	2	2	2	0	2	2	0	0	0	0	2	2	0	0	2	1	2	2	2	0	0	0	2	2	0	2	2
616	chr11	chr11_5087782	0	2	0	0	2	0	2	0	1	2	0	0	0	0	2	2	0	0	0	2	2	2	2	0	2	2	0	0	0	0	2	2	0	0	0	1	2	2	2	0	0	0	2	2	0	2	2
617	chr11	chr11_5091251	0	2	0	0	2	0	2	0	1	2	0	0	0	0	2	2	0	0	1	2	2	2	2	0	2	2	0	0	0	0	2	2	0	0	0	1	2	2	2	0	0	0	2	2	0	2	2
618	chr11	chr11_5514857	0	0	0	0	2	0	2	0	1	2	0	0	0	0	2	2	0	0	0	2	2	2	2	0	2	2	0	0	0	0	2	2	0	0	0	1	2	2	2	0	0	0	0	2	0	2	2
619	chr11	chr11_5533095	0	0	0	0	2	0	2	0	1	2	0	0	0	0	2	2	0	0	0	2	2	2	2	0	2	2	0	0	0	0	2	2	0	0	0	1	2	2	2	0	0	0	0	2	0	2	2
620	chr11	chr11_5560424	0	0	0	0	2	0	2	0	1	2	0	0	0	0	2	2	0	0	0	2	2	2	2	0	2	2	0	0	0	0	2	2	0	0	0	1	2	2	2	0	0	0	0	2	0	2	2
621	chr11	chr11_5593226	0	0	0	0	2	0	2	0	1	2	0	0	0	0	2	2	0	0	0	2	2	2	2	0	2	2	0	0	0	0	2	2	0	0	0	1	2	2	2	0	0	0	0	2	0	2	2
622	chr11	chr11_5610243	-1	0	0	0	2	-1	2	0	1	2	0	0	0	0	2	2	0	0	0	2	2	2	2	0	2	2	0	0	0	-1	2	2	0	0	0	1	2	2	2	0	-1	-1	-1	2	0	2	2
623	chr11	chr11_5615885	0	0	0	0	2	0	2	0	1	2	0	0	0	0	2	2	0	0	0	2	2	2	2	0	2	2	0	0	0	0	2	2	0	0	0	1	2	2	2	0	0	0	0	2	0	2	2
624	chr11	chr11_5634011	0	0	0	0	2	0	2	0	1	2	0	0	0	0	2	2	0	0	0	2	2	2	2	0	2	2	0	0	0	0	2	2	0	0	0	1	2	2	2	0	0	0	0	2	0	2	2
625	chr11	chr11_9053289	0	2	2	0	2	0	2	0	2	0	0	1	0	0	2	2	0	2	2	0	2	2	2	0	0	0	0	0	0	2	1	2	2	0	2	2	0	2	2	0	0	0	2	0	2	2	2
626	chr11	chr11_10185437	0	2	2	0	2	0	2	0	2	0	0	2	0	0	1	2	0	2	2	0	2	2	2	0	0	0	0	0	0	2	1	2	2	0	2	2	0	2	0	0	0	0	2	2	2	0	2
627	chr11	chr11_10253132	0	2	2	0	2	0	2	0	2	0	0	2	0	0	1	2	0	2	2	0	2	2	2	0	0	0	0	0	0	2	1	2	2	0	2	2	0	2	0	0	0	0	2	2	2	0	2
628	chr11	chr11_10335474	0	2	2	0	2	0	2	0	2	0	0	2	0	0	1	2	0	2	2	0	2	2	2	0	0	0	0	0	0	2	1	2	2	0	2	2	0	2	0	0	0	0	2	2	2	0	2
629	chr11	chr11_10468333	0	2	2	0	2	0	2	0	2	0	0	2	0	0	1	2	0	2	2	0	2	2	2	0	0	0	0	0	0	2	1	2	2	0	2	2	0	2	0	0	0	0	2	2	2	0	2
630	chr11	chr11_10582260	0	2	2	0	2	0	2	0	2	0	0	2	0	0	1	2	0	2	2	0	2	2	2	0	0	0	0	0	0	2	1	2	2	0	2	2	0	2	0	0	0	0	2	2	2	0	2
631	chr11	chr11_10868271	0	2	2	0	2	0	2	0	2	0	0	2	0	0	1	2	0	2	2	0	2	2	0	0	0	0	0	0	0	2	1	2	2	0	2	2	0	2	0	0	0	0	2	2	2	0	2
632	chr11	chr11_11586629	0	2	2	0	2	0	2	0	2	0	0	2	0	0	1	2	0	2	2	0	2	2	0	0	0	0	0	0	0	2	1	0	2	0	2	2	0	2	0	0	0	0	2	2	2	0	2
633	chr11	chr11_11655042	0	2	2	0	2	0	2	0	2	0	0	2	0	0	1	2	0	2	2	0	2	2	0	0	0	0	0	0	0	2	1	0	2	0	2	2	0	2	0	0	0	0	2	2	2	0	2
634	chr11	chr11_11945191	0	2	2	0	2	0	2	0	2	0	0	1	0	0	0	2	0	2	2	0	2	2	0	0	0	0	0	0	0	2	1	0	2	0	2	2	0	2	0	0	0	0	2	2	2	0	2
635	chr11	chr11_11984108	0	2	2	0	2	0	2	0	2	0	0	2	0	0	1	2	0	2	2	0	2	2	0	0	0	0	0	0	0	2	1	0	2	0	2	2	0	2	0	0	0	0	2	2	2	0	2
636	chr11	chr11_12066584	0	2	2	0	2	0	2	0	2	0	0	2	0	0	1	2	0	2	2	0	2	2	0	0	0	0	0	0	0	2	1	0	2	0	2	2	0	2	0	0	0	0	2	2	2	0	2
637	chr11	chr11_12078602	0	2	2	0	2	0	2	0	2	0	0	2	0	0	1	2	0	2	2	0	2	2	0	0	0	0	0	0	0	2	1	0	2	0	2	2	0	2	0	0	0	0	2	2	2	0	2
638	chr11	chr11_12142966	0	2	2	0	2	0	2	0	2	0	0	2	0	0	1	2	0	2	2	0	2	2	0	0	0	0	0	0	0	2	1	0	2	0	2	2	0	2	0	0	0	0	2	2	2	0	2
639	chr11	chr11_12295393	0	2	2	0	2	0	2	0	2	0	0	2	0	0	1	2	0	2	2	0	2	2	0	0	0	0	0	0	0	2	1	0	2	0	2	2	0	2	0	0	0	0	2	2	2	0	2
640	chr11	chr11_13176854	0	2	2	0	2	0	2	0	2	0	0	2	0	0	1	2	0	2	2	0	2	2	0	0	0	0	0	0	0	2	1	0	2	0	2	2	0	2	0	0	0	0	2	2	2	0	2
641	chr11	chr11_13368816	0	2	2	0	2	0	2	0	2	0	0	2	0	0	1	2	0	2	2	0	2	2	0	0	0	0	0	0	0	2	1	0	2	0	2	2	0	2	0	0	0	0	2	2	2	0	2
642	chr11	chr11_13443576	0	2	2	0	2	0	2	0	2	0	0	2	0	0	1	2	0	2	2	0	2	2	0	0	0	0	0	0	0	2	1	0	2	0	2	2	0	2	0	0	0	0	2	2	2	0	2
643	chr11	chr11_13793186	0	2	2	0	2	0	2	0	2	0	0	2	0	0	1	2	0	2	2	0	2	2	0	0	0	0	0	0	0	2	1	0	2	0	2	2	0	2	0	0	0	0	2	2	2	0	2
644	chr11	chr11_14070665	0	2	2	0	2	0	2	0	2	0	0	2	0	0	1	2	0	2	2	0	2	2	0	0	0	0	0	0	0	2	1	0	2	0	2	2	0	2	0	0	0	0	2	2	2	0	2
645	chr11	chr11_14098131	0	2	2	0	2	0	2	0	2	0	0	2	0	0	1	2	0	2	2	0	2	2	0	0	0	0	0	0	0	2	1	0	2	0	2	2	0	2	0	0	0	0	2	2	2	0	2
646	chr11	chr11_14203355	0	2	2	0	2	0	2	0	2	0	0	2	0	0	1	2	0	2	2	0	2	2	0	0	0	0	0	0	0	2	1	0	2	0	2	2	0	2	0	0	0	0	2	2	2	0	2
647	chr11	chr11_14924704	0	2	2	0	2	0	2	0	2	0	0	2	0	0	1	2	0	2	2	0	2	0	0	0	0	0	0	0	0	2	1	0	2	0	2	0	0	2	0	0	0	0	2	2	2	0	2
648	chr11	chr11_15133279	0	2	2	0	2	0	2	0	2	0	0	2	0	0	1	2	0	2	2	0	2	0	0	0	0	0	0	0	0	2	1	0	2	0	2	0	0	2	0	0	0	0	2	2	2	0	2
649	chr11	chr11_15339988	0	2	2	0	2	0	2	0	2	0	0	2	0	0	1	2	0	2	2	0	2	0	0	0	0	0	0	0	0	2	1	0	2	0	2	0	0	2	0	0	0	0	2	2	2	0	2
650	chr11	chr11_15350659	0	2	2	0	2	0	2	0	2	0	0	2	0	0	1	2	0	2	2	0	2	0	0	0	0	0	0	0	0	2	1	0	2	0	2	0	0	2	0	0	0	0	2	2	2	0	2
651	chr11	chr11_15447862	0	2	2	0	2	0	2	0	2	0	0	2	0	0	1	2	0	2	2	0	2	0	0	0	0	0	0	0	0	2	1	0	2	0	2	0	0	2	0	0	0	0	2	2	2	0	2
652	chr11	chr11_16457906	0	2	0	0	2	0	2	0	2	0	0	2	0	0	1	2	0	2	2	0	2	0	0	0	0	0	0	0	0	2	0	0	2	0	2	0	0	2	0	0	0	0	0	2	2	0	2
653	chr11	chr11_17062104	0	2	0	0	2	0	2	0	2	0	0	2	0	0	2	2	0	2	2	0	0	0	0	0	0	0	0	0	0	2	0	0	2	0	2	0	0	2	0	0	0	0	0	2	2	0	2
654	chr11	chr11_17089696	0	2	0	0	2	0	2	0	2	0	0	2	0	0	1	2	0	2	0	0	0	0	0	0	0	0	0	0	0	2	0	0	2	0	2	0	0	2	0	0	0	0	0	2	2	0	2
655	chr11	chr11_17506323	0	0	0	0	2	2	2	0	2	0	0	0	0	0	0	2	0	2	0	0	0	0	0	0	0	0	0	0	0	2	0	0	2	0	2	0	0	2	0	0	0	0	0	0	0	0	2
656	chr11	chr11_18887525	0	0	0	0	1	0	1	0	0	1	0	0	0	0	0	0	0	2	0	0	0	0	0	0	0	0	0	0	0	2	0	0	0	0	0	0	0	0	0	0	0	0	0	0	0	0	2
657	chr11	chr11_18904361	0	0	0	0	1	0	1	0	0	1	0	0	0	0	0	0	0	2	0	0	0	0	0	0	0	0	0	0	0	2	0	0	0	0	0	0	0	0	0	0	0	0	0	0	0	0	2
658	chr11	chr11_19056233	0	0	0	0	0	0	1	0	0	1	0	0	0	0	0	0	0	2	0	0	0	0	0	0	0	0	0	0	0	2	0	0	0	0	0	0	0	0	0	0	0	0	0	0	0	0	0
659	chr11	chr11_19088213	0	0	0	0	0	0	1	0	0	1	0	0	0	0	0	0	0	2	0	0	0	0	0	0	0	0	0	0	0	2	0	0	0	0	0	0	0	0	0	0	0	0	0	0	0	0	0
660	chr11	chr11_19328968	0	0	0	0	0	0	1	0	0	1	0	0	0	0	0	0	0	2	0	0	0	0	0	0	0	0	0	0	0	2	0	0	0	0	0	0	0	0	0	0	0	0	0	0	0	0	0
661	chr11	chr11_19451975	0	0	0	0	0	0	1	0	2	1	0	0	0	0	0	0	0	2	0	0	0	0	0	0	0	0	0	0	0	2	0	0	0	0	0	0	0	0	0	0	0	0	0	0	0	0	0
662	chr11	chr11_19593598	0	0	0	0	0	0	1	0	0	1	0	0	0	0	0	0	0	0	0	0	0	0	0	0	0	0	0	0	0	2	0	0	0	0	0	0	0	0	0	0	0	0	0	0	0	0	0
663	chr11	chr11_19695582	0	0	0	0	0	0	1	0	0	1	0	0	0	0	0	0	0	0	0	0	0	0	0	0	0	0	0	0	0	2	0	0	0	0	0	0	0	0	0	0	0	0	0	0	0	0	0
664	chr11	chr11_19803133	0	0	0	0	0	0	1	0	0	1	0	0	0	0	0	0	0	0	0	0	0	0	0	0	0	0	0	0	0	2	0	0	0	0	0	0	0	0	0	0	0	0	0	0	0	0	0
665	chr11	chr11_19898835	0	0	0	0	0	0	1	0	1	1	0	0	0	0	0	0	0	0	0	0	0	0	0	0	0	0	0	0	0	0	0	0	0	0	0	0	0	0	0	0	0	0	0	0	0	0	0
666	chr11	chr11_20119905	0	0	0	0	0	0	0	0	0	1	0	0	0	0	0	0	0	0	0	0	0	0	0	0	0	0	0	0	0	0	0	0	0	0	0	0	0	0	0	0	0	0	0	0	0	0	0
667	chr11	chr11_20144928	0	0	0	0	0	0	0	0	1	1	0	0	0	0	0	0	0	0	0	0	0	0	0	0	0	0	0	0	0	0	0	0	0	0	0	0	0	0	0	0	0	0	0	0	0	0	0
668	chr11	chr11_20353609	0	0	0	0	0	0	0	0	0	1	0	0	0	0	0	0	0	0	0	0	0	0	0	0	0	0	0	0	0	0	0	0	0	0	0	0	0	0	0	0	0	0	0	0	0	0	0
669	chr11	chr11_20528145	0	0	0	0	0	0	0	0	1	1	0	0	0	0	0	0	0	0	0	0	0	0	0	0	0	0	0	0	0	0	0	0	0	0	0	0	0	0	0	0	0	0	0	0	0	0	0
670	chr11	chr11_20673987	0	0	0	0	0	0	0	0	1	1	0	0	0	0	0	0	0	0	0	0	0	0	0	0	0	0	0	0	0	0	0	0	0	0	0	0	0	0	0	0	0	0	0	0	0	0	0
671	chr11	chr11_20750201	0	0	0	0	0	0	0	0	1	1	0	0	0	0	0	0	0	0	0	0	0	0	0	0	0	0	0	0	0	0	0	0	0	0	0	0	0	0	0	0	0	0	0	0	0	0	0
672	chr11	chr11_20777287	0	0	0	0	0	0	0	0	1	1	0	0	0	0	0	0	0	0	0	0	0	0	0	0	0	0	0	0	0	0	0	0	0	0	0	0	0	0	0	0	0	0	0	0	0	0	0
673	chr11	chr11_20835460	0	0	0	0	0	0	0	0	1	0	0	0	0	0	0	0	0	0	0	0	0	0	0	0	0	0	0	0	0	0	0	0	0	0	0	0	0	0	0	0	0	0	0	0	0	0	0
674	chr11	chr11_20859953	0	0	0	0	0	0	0	0	1	1	0	0	0	0	0	0	0	0	0	0	0	0	0	0	0	0	0	0	0	0	0	0	0	0	0	0	0	0	0	0	0	0	0	0	0	0	0
675	chr11	chr11_20895902	0	0	0	0	0	0	0	0	1	1	0	0	0	0	0	0	0	0	0	0	0	0	0	0	0	0	0	0	0	0	0	0	0	0	0	0	0	0	0	0	0	0	0	0	0	0	0
676	chr11	chr11_21124032	0	0	0	0	0	0	0	0	1	1	0	0	0	0	0	0	0	0	0	0	0	0	0	0	0	0	0	0	0	0	0	0	0	0	0	0	0	0	0	0	0	0	0	2	0	0	0
677	chr11	chr11_21299432	0	0	0	0	0	0	0	2	1	1	0	0	0	0	0	0	2	0	0	0	0	0	0	0	0	0	0	0	0	0	0	0	0	0	0	0	0	0	0	0	0	0	0	2	0	0	0
678	chr11	chr11_21689303	0	0	0	0	0	0	0	2	1	1	0	0	0	0	0	0	2	0	0	0	0	0	0	0	0	0	0	0	0	0	0	0	0	0	0	0	0	0	0	0	0	0	0	2	0	0	0
679	chr11	chr11_21691103	0	0	0	0	0	0	0	2	1	1	0	0	0	0	0	0	2	0	0	0	0	0	0	0	0	0	0	0	0	0	0	0	0	0	0	0	0	0	0	0	0	0	0	2	0	0	0
680	chr11	chr11_21790322	0	0	0	0	0	0	0	2	1	1	0	0	0	0	0	0	2	0	0	0	0	0	0	0	0	0	0	0	0	0	0	0	0	0	0	0	0	0	0	0	0	0	0	2	0	0	0
681	chr11	chr11_22026410	0	0	0	0	0	0	0	2	1	1	0	0	2	0	0	0	2	0	0	0	0	0	0	0	0	0	0	0	0	0	0	0	0	0	0	0	0	0	0	0	0	0	0	2	0	0	0
682	chr11	chr11_22440795	0	0	0	0	0	0	0	2	1	1	0	0	2	0	0	0	2	0	0	0	0	0	0	0	0	0	0	0	0	0	0	0	0	0	0	0	0	0	0	0	0	0	0	2	2	0	0
683	chr11	chr11_22453819	0	0	0	0	0	0	0	2	1	1	0	0	2	0	0	0	2	0	0	0	0	0	0	0	0	0	0	0	0	0	0	0	0	0	0	0	0	0	0	0	0	0	0	2	2	0	0
684	chr11	chr11_22562351	0	0	0	0	0	0	0	2	1	1	0	0	2	0	0	0	2	0	0	0	0	0	0	0	0	0	0	0	0	0	0	0	0	0	0	0	0	0	0	0	0	0	0	2	2	0	0
685	chr11	chr11_22640936	0	0	0	0	0	0	0	2	1	1	0	0	2	0	0	0	2	0	0	0	0	0	0	0	0	0	0	0	0	0	0	0	0	0	0	0	0	0	0	0	0	0	0	2	2	0	0
686	chr11	chr11_22912310	0	0	0	0	0	0	0	2	1	1	0	0	2	0	0	0	2	0	0	0	0	0	2	0	0	0	0	0	0	0	0	0	0	0	0	0	0	0	0	0	0	0	0	2	2	0	0
687	chr11	chr11_23080452	0	0	0	0	0	0	0	2	1	1	0	0	2	0	0	0	2	0	0	0	0	0	2	0	0	0	0	0	0	0	0	0	0	0	0	0	0	2	0	0	0	0	0	2	2	0	0
688	chr11	chr11_23083051	0	0	0	0	0	0	0	2	1	1	0	0	2	0	0	0	2	0	0	0	0	0	2	0	0	0	0	0	0	0	0	0	0	0	0	0	0	2	0	0	0	0	0	2	2	0	0
689	chr11	chr11_23231455	0	0	0	0	0	0	0	2	1	1	0	0	2	0	0	0	2	0	0	0	0	0	2	0	0	0	0	0	0	0	0	0	0	0	0	0	0	2	0	0	0	0	0	2	2	0	0
690	chr11	chr11_23296409	0	0	0	0	0	0	0	2	1	1	0	0	2	0	0	0	2	0	0	0	0	0	2	0	0	0	0	0	0	0	0	0	0	0	0	0	0	2	0	0	0	0	0	2	2	0	0
691	chr11	chr11_23361505	0	0	0	0	0	0	0	2	1	1	0	1	2	0	0	0	2	0	0	0	0	0	2	0	0	0	0	0	0	0	0	0	0	0	0	0	0	2	0	0	0	0	0	2	2	0	0
692	chr11	chr11_23560913	0	0	0	0	0	0	0	2	1	1	0	0	2	0	0	0	2	0	0	0	0	0	2	0	0	0	0	0	0	0	0	0	0	0	0	0	0	2	0	0	0	0	0	2	2	0	0
693	chr11	chr11_23754037	0	0	0	0	2	0	0	2	1	1	0	0	2	0	0	0	2	0	0	0	0	0	2	0	0	0	0	0	0	0	0	0	0	0	0	0	0	2	0	0	0	0	0	2	2	0	0
694	chr11	chr11_23853670	0	0	0	0	2	0	0	2	1	1	0	0	2	0	0	0	2	0	0	0	0	0	2	0	0	0	0	0	0	0	0	0	0	0	0	0	0	2	0	0	0	0	0	2	2	0	0
695	chr11	chr11_24100905	0	0	0	0	2	0	0	2	1	1	0	0	2	0	0	0	2	0	0	0	0	0	2	0	0	0	0	0	0	0	0	0	0	0	0	0	0	2	0	0	0	0	0	2	2	0	0
696	chr11	chr11_24210972	0	0	0	0	2	0	0	2	1	1	0	0	2	0	0	0	2	0	0	0	0	0	2	0	0	0	0	0	0	0	0	0	0	0	0	0	0	2	0	0	0	0	0	2	2	0	0
697	chr11	chr11_24229633	0	0	0	0	2	0	0	2	1	1	0	0	2	0	0	0	2	0	0	0	0	0	2	0	0	0	0	0	0	0	0	0	0	0	0	0	0	2	0	0	0	0	0	2	2	0	0
698	chr11	chr11_25359888	0	2	0	0	0	0	0	2	1	0	0	0	2	0	2	0	2	0	2	2	2	0	2	0	0	0	0	0	0	0	0	0	0	0	0	0	0	2	0	2	0	0	0	2	2	0	2
699	chr11	chr11_25432067	0	2	0	0	0	0	0	2	1	0	0	0	2	0	2	0	2	0	2	2	2	0	2	0	0	0	0	0	0	0	0	0	0	0	0	0	0	2	0	2	0	0	0	2	2	0	2
700	chr11	chr11_25542171	0	2	0	0	0	0	0	2	1	0	0	0	2	0	2	0	2	0	2	2	2	0	2	0	0	0	0	0	0	0	0	0	0	0	0	0	0	2	0	2	0	0	0	2	2	0	2
701	chr11	chr11_25557823	0	2	0	0	0	0	0	2	1	0	0	0	2	0	2	0	2	0	2	2	2	0	2	0	0	0	0	0	0	0	0	0	0	0	0	0	0	2	0	2	0	0	0	2	2	0	2
702	chr11	chr11_26917403	0	2	0	1	0	0	0	2	1	0	2	0	2	0	2	0	2	0	2	2	2	0	2	0	0	0	0	0	0	0	0	0	0	0	0	0	0	2	2	2	2	0	0	2	2	0	0
703	chr11	chr11_27177126	0	2	0	1	0	0	0	2	1	0	2	0	2	0	2	0	2	0	2	2	2	0	2	0	0	0	0	0	0	0	0	0	0	0	0	0	0	2	2	2	2	0	0	2	2	0	0
704	chr11	chr11_27381040	0	2	0	1	0	0	0	2	1	0	2	0	2	0	2	0	2	0	2	2	2	0	2	0	0	0	0	0	0	0	0	0	0	0	0	0	0	2	2	2	2	0	0	2	2	0	0
705	chr11	chr11_27579717	0	2	0	1	0	0	0	2	1	0	2	0	2	0	2	0	2	0	2	2	2	0	2	0	0	0	0	0	0	0	0	0	0	0	0	0	0	2	2	2	2	0	0	2	2	0	0
706	chr11	chr11_27824960	0	2	0	1	0	0	0	2	1	0	2	0	2	0	2	0	2	0	2	2	2	0	2	0	0	0	0	0	0	0	0	0	0	2	0	0	0	2	2	2	2	0	0	2	0	0	0
707	chr11	chr11_27843952	0	2	0	1	0	0	0	2	1	0	2	0	2	0	2	0	2	0	2	2	2	0	2	0	0	0	0	0	0	0	0	0	0	2	0	0	0	2	2	2	2	0	0	2	0	0	0
708	chr11	chr11_28187137	0	2	0	1	0	0	0	2	1	0	2	0	2	0	2	0	2	0	2	2	2	0	2	0	0	0	0	0	0	0	0	0	0	2	0	0	0	2	2	2	2	0	0	2	0	0	0
709	chr12	chr12_1095997	2	0	2	2	0	2	0	0	1	0	0	0	0	2	0	1	2	0	0	2	2	2	0	0	2	2	0	2	2	0	0	0	2	2	2	2	0	2	2	0	0	2	0	0	2	2	2
710	chr12	chr12_3394821	2	2	2	2	0	2	0	2	1	0	0	2	0	2	2	2	-1	0	0	2	2	2	0	0	0	-1	0	2	2	0	2	0	2	-1	2	2	0	2	2	0	0	2	0	0	-1	0	2
711	chr12	chr12_3580379	2	2	2	2	0	2	0	2	1	0	0	2	0	2	2	2	2	0	0	2	2	2	0	0	0	-1	0	2	2	0	2	0	2	2	2	2	0	2	2	0	0	2	0	0	2	0	2
712	chr12	chr12_3651626	2	2	2	2	0	2	0	2	1	0	0	2	2	2	2	2	2	0	0	2	2	2	0	0	0	2	0	2	2	0	2	0	2	2	2	2	0	2	2	0	0	2	0	0	2	0	2
713	chr12	chr12_3791039	2	2	2	2	0	2	0	2	1	0	0	2	2	2	2	2	2	0	0	2	2	2	0	0	0	2	0	2	2	0	2	0	2	2	2	2	0	2	2	0	0	2	0	0	2	0	2
714	chr12	chr12_4055380	2	2	2	2	0	2	0	2	1	0	0	2	2	2	2	0	2	0	0	2	2	2	0	0	0	2	0	2	2	0	2	0	2	2	2	2	0	2	2	0	0	2	0	0	2	0	2
715	chr12	chr12_4097562	2	2	2	2	0	2	0	-1	1	0	0	2	2	2	2	0	2	0	0	-1	2	2	0	0	0	-1	0	2	2	1	2	0	2	2	2	2	0	2	2	0	0	2	-1	0	2	0	2
716	chr12	chr12_4213201	2	2	2	2	0	2	0	2	1	0	0	2	2	2	2	0	2	0	0	2	2	2	0	0	0	2	0	2	2	0	2	0	2	2	2	2	0	2	2	0	0	2	0	0	2	0	2
717	chr12	chr12_4213739	2	2	2	2	0	2	0	2	1	0	0	2	2	2	2	0	2	0	0	2	2	2	0	0	0	2	0	2	2	0	2	0	2	2	2	2	0	2	2	0	0	2	0	0	2	0	2
718	chr12	chr12_4218137	2	2	2	2	0	2	0	2	1	0	0	2	2	2	2	0	2	0	0	2	2	2	0	0	0	2	0	2	2	0	2	0	2	2	2	2	0	2	2	0	0	2	0	0	2	0	2
719	chr12	chr12_4591704	0	2	2	2	0	2	0	2	1	0	0	2	2	2	2	0	2	0	0	2	2	2	0	0	0	2	0	2	2	0	2	0	2	2	0	2	0	2	2	0	0	2	0	0	2	0	2
720	chr12	chr12_4802189	0	2	2	2	0	2	0	2	1	0	0	2	1	2	2	1	2	0	0	2	2	2	0	0	0	2	0	2	2	0	2	0	2	2	0	2	0	2	2	0	0	2	0	0	2	0	2
721	chr12	chr12_5021887	0	2	2	2	1	2	0	2	1	0	0	2	1	2	2	1	2	0	0	2	2	2	0	0	0	2	0	2	2	0	2	0	2	2	0	2	0	2	2	0	0	2	0	0	2	0	2
722	chr12	chr12_5273365	1	2	2	2	1	2	0	2	1	0	0	2	0	2	2	1	2	0	0	2	2	2	0	0	0	2	0	2	2	0	2	0	2	2	0	2	0	2	2	0	0	2	0	0	2	0	2
723	chr12	chr12_5486498	1	2	2	2	1	2	0	2	1	0	2	2	0	2	2	1	2	0	0	2	2	2	0	0	0	2	0	2	2	0	2	0	2	2	0	2	0	2	2	0	0	2	0	0	2	0	2
724	chr12	chr12_5699135	1	2	2	2	1	2	0	2	1	0	2	2	0	2	2	1	2	0	0	2	2	2	0	0	0	2	0	2	2	0	2	0	2	2	0	2	0	2	2	0	0	2	0	0	2	0	2
725	chr12	chr12_5782882	1	2	2	2	1	2	0	2	1	2	2	2	0	2	2	1	2	0	0	2	2	2	0	0	0	2	0	2	2	0	2	0	2	2	0	2	0	2	2	0	0	2	0	0	2	0	2
726	chr12	chr12_6810046	1	2	2	2	1	2	0	2	1	2	2	0	0	2	2	1	2	0	2	2	2	2	0	0	0	2	0	2	2	0	2	0	2	0	0	2	0	2	2	0	0	0	0	0	2	0	2
727	chr12	chr12_9489380	2	0	2	2	2	2	2	2	1	2	2	0	2	2	2	1	2	1	2	2	2	0	2	0	0	2	0	0	2	0	0	0	0	2	0	2	0	2	2	2	0	2	0	0	2	2	2
728	chr12	chr12_9531486	2	0	2	2	2	2	2	2	1	2	2	0	2	2	2	1	2	1	2	2	2	0	2	0	0	2	0	0	2	0	0	0	0	2	0	2	0	2	2	2	0	2	0	0	2	2	2
729	chr12	chr12_11258678	2	0	2	2	2	2	2	2	1	2	2	0	2	0	2	1	2	1	2	2	2	0	2	0	0	2	0	0	2	0	0	0	0	2	0	2	0	2	2	2	0	2	0	0	2	2	2
730	chr12	chr12_11965502	2	0	2	2	2	2	2	2	1	2	2	0	2	0	2	1	2	1	2	2	2	0	2	0	0	2	0	0	2	0	0	0	0	2	0	2	0	2	2	2	0	2	0	0	2	2	2
731	chr12	chr12_12418159	2	0	2	2	2	2	2	2	1	2	2	0	2	0	2	1	2	1	2	2	2	0	2	0	0	2	0	0	2	0	0	0	0	2	0	2	0	2	2	2	0	2	0	0	2	2	2
732	chr12	chr12_12937191	2	0	2	2	2	2	2	2	1	2	2	0	2	0	2	1	2	1	2	2	2	0	2	0	0	2	0	0	2	0	0	0	0	2	0	2	0	2	2	2	0	2	0	0	2	2	2
733	chr12	chr12_13763813	2	0	2	2	2	2	2	2	1	2	2	0	2	0	2	1	2	1	2	2	2	0	2	0	0	2	0	0	2	0	0	0	0	2	0	2	0	2	2	2	0	2	0	0	2	2	2
734	chr12	chr12_13958031	2	0	2	2	2	2	2	2	1	2	2	0	2	0	2	1	2	1	2	2	2	0	2	0	0	2	0	0	2	0	0	0	0	2	0	2	0	2	2	2	0	2	0	0	2	2	2
735	chr12	chr12_14173587	2	0	-1	2	2	2	2	2	1	2	2	0	2	0	2	1	2	1	2	2	2	0	2	0	0	2	0	0	2	-1	0	0	0	2	0	2	0	2	2	2	0	2	0	0	2	2	2
736	chr12	chr12_14360470	2	0	0	2	2	2	2	2	1	2	2	0	2	0	2	1	2	1	2	2	2	0	2	0	0	2	0	0	2	0	0	0	0	2	0	2	0	2	2	2	0	2	0	0	2	2	2
737	chr12	chr12_14669321	2	0	0	2	2	2	2	2	1	2	2	0	2	0	2	1	0	1	2	2	2	0	0	2	0	2	0	0	2	0	0	0	0	2	0	2	0	2	2	2	0	2	0	0	2	2	2
738	chr12	chr12_15328542	2	0	0	2	2	2	2	2	1	0	2	2	2	0	2	1	0	1	2	2	2	0	0	2	0	2	0	0	2	0	0	0	0	2	0	2	0	2	2	2	0	2	0	0	0	2	2
739	chr12	chr12_15663475	2	0	0	2	2	2	2	2	1	0	2	2	2	0	2	1	0	1	2	0	2	0	0	2	0	2	0	0	2	0	0	0	0	2	0	2	0	2	2	2	0	0	0	0	0	0	2
740	chr12	chr12_15839951	2	0	0	2	2	2	2	2	1	0	2	2	2	0	2	1	0	1	2	0	2	0	0	2	0	2	0	0	2	0	0	0	0	2	0	2	0	2	2	2	0	0	0	0	0	0	2
741	chr12	chr12_16097568	2	0	2	2	2	2	2	2	1	0	2	2	2	0	2	1	0	2	2	0	2	0	0	2	0	2	0	0	2	0	0	0	0	2	0	1	0	2	2	2	0	0	0	0	0	0	2
742	chr12	chr12_16493747	2	0	2	2	2	2	2	2	1	0	2	2	2	0	2	1	0	2	2	0	2	0	0	2	0	2	0	2	2	0	0	0	2	2	0	1	0	2	2	2	0	0	0	2	0	0	2
743	chr12	chr12_16697390	2	0	2	2	2	2	2	2	1	0	2	2	2	0	2	1	0	2	2	0	2	0	0	2	0	2	0	2	2	0	0	0	2	2	0	1	0	2	2	2	0	0	0	2	0	0	2
744	chr12	chr12_17004142	2	0	2	2	2	2	2	2	1	0	2	2	2	0	2	1	0	2	2	0	2	0	0	2	0	2	0	2	2	0	0	0	2	2	0	1	0	2	2	2	0	0	0	2	0	0	2
745	chr12	chr12_18371874	2	0	2	2	2	2	2	2	2	0	2	2	0	0	2	0	0	2	2	0	2	0	0	2	0	2	0	2	2	0	0	0	2	2	0	0	0	2	2	2	0	0	0	2	0	2	2
746	chr12	chr12_19885739	2	0	0	2	2	2	2	2	1	0	2	0	0	0	2	2	0	0	2	0	2	0	0	0	0	2	0	2	0	0	0	0	2	2	0	2	0	2	2	2	0	0	0	2	0	2	2
747	chr12	chr12_20086566	2	0	0	2	2	2	2	2	2	0	2	0	0	0	2	2	0	0	2	0	2	0	0	0	2	2	0	2	0	0	0	0	2	2	0	2	0	2	2	2	0	0	0	2	0	2	2
748	chr12	chr12_20868573	2	0	0	2	2	2	2	2	2	0	2	0	0	0	2	2	0	0	2	0	2	0	0	0	2	2	0	2	0	0	0	0	2	2	0	2	0	2	2	2	0	0	0	2	0	2	2
749	chr12	chr12_21117596	2	0	0	2	2	2	2	2	1	0	2	0	0	0	2	2	0	0	2	0	2	0	0	0	2	2	0	2	0	0	0	0	2	2	0	2	0	2	2	2	0	0	0	2	0	2	2
750	chr12	chr12_21484803	2	0	0	2	2	2	2	2	1	0	2	0	0	0	2	2	0	0	2	0	2	0	0	0	2	2	0	2	0	0	0	0	2	2	0	2	0	2	2	2	0	0	0	2	0	2	2
751	chr12	chr12_21903642	2	0	0	-1	2	2	2	2	2	0	2	2	0	0	2	2	0	0	2	0	2	-1	0	0	2	-1	0	2	0	0	0	0	2	2	0	2	0	2	2	2	0	0	2	2	0	2	2
752	chr12	chr12_23255904	2	0	0	2	2	2	2	2	2	0	2	0	0	0	1	2	1	2	2	0	0	0	0	0	0	2	0	2	0	0	0	0	2	2	0	2	0	2	2	2	0	2	2	2	0	2	2
753	chr12	chr12_23387696	2	0	0	2	2	2	2	2	2	2	2	0	0	0	1	2	1	2	2	0	0	0	0	0	0	2	0	2	0	0	0	0	2	2	0	2	0	2	2	2	0	2	2	2	0	2	2
754	chr12	chr12_23446940	2	0	0	2	2	2	2	2	2	2	2	0	0	0	1	2	1	2	2	0	0	0	0	0	0	2	0	2	0	0	0	0	2	2	0	2	0	2	2	2	0	2	2	2	0	2	2
755	chr12	chr12_25291346	2	0	0	2	2	2	2	0	1	2	2	0	2	0	0	2	0	2	2	0	0	0	0	0	0	2	0	2	0	0	0	0	2	2	0	2	0	2	2	2	0	2	2	2	2	2	2
756	chr12	chr12_25332488	2	0	0	0	2	2	2	0	1	2	2	0	2	0	0	2	0	2	2	0	0	0	0	0	0	2	0	2	0	0	0	0	2	2	0	2	0	2	2	2	0	2	2	2	2	2	2
757	chr12	chr12_25427169	2	0	0	0	2	2	2	0	0	2	2	0	2	0	0	2	0	2	2	0	0	0	0	0	0	2	0	2	0	0	0	0	2	2	0	2	0	2	2	2	0	0	2	2	2	2	2
758	chr12	chr12_25549618	2	0	0	0	2	2	2	0	0	2	2	0	2	0	0	2	0	2	2	0	0	0	0	0	0	2	0	2	0	0	0	0	2	2	0	2	0	2	0	2	0	0	2	2	2	2	2
759	chr12	chr12_26066441	2	0	0	0	2	2	2	0	1	2	2	0	2	0	0	0	0	2	2	0	0	0	0	0	0	2	0	0	0	0	0	0	2	2	0	2	0	2	0	2	0	0	2	2	2	2	2
760	chr12	chr12_26166623	2	0	0	2	2	2	2	0	1	2	0	0	2	0	0	0	0	2	2	0	0	0	0	0	0	2	0	0	0	0	0	0	2	2	0	2	0	2	0	2	0	0	2	0	2	2	2
761	chr12	chr12_26277111	2	0	0	2	2	2	2	0	1	2	0	2	2	0	0	0	0	2	0	0	0	0	0	0	0	2	0	0	0	0	2	0	2	2	0	2	0	2	0	2	0	2	2	0	2	2	2
762	chr12	chr12_26987977	2	0	0	2	2	2	0	0	1	2	0	2	1	0	0	2	0	2	0	0	0	0	0	0	0	0	0	0	0	0	2	0	2	2	0	2	0	2	0	0	2	2	2	0	2	0	2
763	chr12	chr12_27024272	2	0	0	2	2	2	0	0	1	2	0	2	1	0	0	2	0	2	0	0	0	0	0	0	0	0	0	0	0	0	2	0	2	2	0	2	0	2	0	0	2	2	2	0	2	0	2
764	chr12	chr12_27062146	2	0	0	2	2	2	0	0	1	2	0	2	1	0	0	2	0	2	0	0	0	0	0	0	0	0	0	0	0	0	2	0	2	2	0	2	0	2	0	0	2	2	2	0	2	0	2
765	chr12	chr12_27474449	2	0	0	2	2	2	0	0	1	2	0	0	1	0	0	2	0	2	0	0	0	0	0	0	0	0	0	0	0	0	2	2	2	2	0	2	0	0	0	0	2	0	2	0	2	0	2
[truncated: 135 more columns]
